# Supplementary material for: The Evolution of Leaf Function during Development Is Reflected in Profound Changes in the Metabolic Composition of the Vacuole
Source: Metabolites. 2021 Dec 6;11(12):848. doi: 10.3390/metabo11120848 (PMC8707551; doi:10.3390/metabo11120848)
Supplement: Supplementary file 1 [file metabolites-11-00848-s001.zip]

Archive with 3 entries (3 files):
- supdata_metabolites/Sup Fig.pptx
- supdata_metabolites/Table S1 _ metabolites content - enzyme activities - Statistical analysis_Metabolites.xlsx
- supdata_metabolites/Table S2_NAF Data.xlsx
