# Supplementary material for: The Evolution of Leaf Function during Development Is Reflected in Profound Changes in the Metabolic Composition of the Vacuole
Source: Metabolites. 2021 Dec 6;11(12):848. doi: 10.3390/metabo11120848 (PMC8707551; doi:10.3390/metabo11120848)
Supplement: Supplementary file 1 [file metabolites-11-00848-s001.zip › supdata_metabolites/Table S1 _ metabolites content - enzyme activities - Statistical analysis_Metabolites.xlsx]

## Sheet: Abreviations
Abreviation	name
PGA	2- and 3-Phosphoglyceric acid
6PG	6-phosphogluconate
ADPG	ADP-Glucose
AKG	a-ketoglutarate
AXP	AMP+ADP+ATP
c-Acon	Cis-aconitate
CXP	CMP+CDP+CTP
dXyl5P	d-xylulose-5-phosphate
F6P	Fructose-6-phosphate
G1P_Man1P	Glucose-1-phospahte + Mannose-1-phosphate
G6P	Glucose-6-phosphate
GlyP	Glycerate-3-phosphate
GXP	GMP+GDP+GTP
Man6P	Mannose-6-phosphate
P5P	Pentose-5-phosphate
PEP	Phosphoenolpyruvate
Pyr	Pyruvate
Rib1P	Ribose-1-phosphate
RuBP	Ribulose-1,5-bisphosphate
S7P	Sedoheptulose-7-phosphate
Suc6P	Sucrose-6-phosphate
T_acon	trans-aconitate
Thr6P	Thealose-6-phosphate
UDPG	UDP-glucose
UXP	UMP+UDP+UTP
Gal1P	Galactose-1-phosphate
Ala	Alanine
Arg	Arginine
Asn	Asparagine
Asp	Aspartate
Cys	Cysteine
Glu	Glutamate
Lys	Lysine
Gly	Glycine
His	Histidine
OHPro	Hydroxy-proline
Met	Methionine
Pro	Proline
Ser	Serine
Tyr	Tyrosine
Val	Valine
GABA	γ-aminobutyrate
Gln	Glutamine
Homoser	Homoserine
Try	Tryptophane
Thre	Threonine
Phe	Phenylalanine
Leu	Leucine
Ileu	Isoleucine
ChloroA	Chlorophyll a
ChloroB	Chlorophyll b
ChloroAB	total chlorophyll
Glc	Glucose
Fru	Fructose
Suc	Sucrose
CHA1, CHA3 and CHA4	caffeoyl hexaric acid isomers
CP, CP2	isoforms of caffeoyl putrescine
3CGA, 4CGA, 5CGA	3, 4, or 5,chlorogenic acid
Caf-Lys	caffeoyl-lysine
FQA	Feruloyl quinate
AR	Apio-rutin
KR	Kaempferol rutinoside

## Sheet: Metabolites per g DW 
					µmol/g DW	µmol/g DW	µmol/g DW	µmol/g DW	µmol/g DW	µmol/g DW	µmol/g DW	µmol/g DW	µmol/g DW	µmol/g DW	µmol/g DW	µmol/g DW	µmol/g DW	µmol/g DW	µmol/g DW	µmol/g DW	µmol/g DW	µmol/g DW	µmol/g DW	µmol/g DW	µmol/g DW	µmol/g DW	µmol/g DW	µmol/g DW	µmol/g DW	µmol/g DW	µmol/g DW	µmol/g DW	µmol/g DW	µmol/g DW	µmol/g DW	µmol/g DW	µmol/g DW	µmol/g DW	µmol/g DW	µmol/g DW	µmol/g DW	µmol/g DW	µmol/g DW	µmol/g DW	µmol/g DW	µmol/g DW	µmol/g DW	µmol/g DW	µmol/g DW
Sample	Leaf position	period			Nitrate	Starch	PGA	6PG	ADPG	AKG	ADP	AMP	ATP	AXP	c-Acon	citrate	CDP	CMP	CTP	CXP	dXyl5P	F6P	Fumarate	G1P_Man1P	G6P	GlyP	GDP	GMP	GTP	GXP	Isocitrate	Malate	Man6P	P5P	PEP	Pyr	Rib1P	RuBP	S7P	Suc6P	Shikimate	Succinate	T_acon	Thr6P	UDPG	UDP	UMP	UTP	UXP
1	L0	ED	L0ED1	L0ED	0.67823	748.102	0.0632305	0.213542	0.000230681	0.775778	0.67701	0.246587	0.282461	1.20606	0.0609125	6.33753	0.327052	0.301193	0.0209954	0.64924	0.00947764	1.09715	0.0770087	0.428865	1.94831	0.622605	0.02013	0.646635	0.00700286	0.673768	0.204756	11.4362	0.557782	0.766709	0.126702	0.381495	0.00616227	0.00816918	0.0869104	0.0113277	0.614526	1.01246	0.00573762	0.00642468	0.533081	0.0773763	0.370319	0.0239911	0.471687
2	L0	ED	L0ED2	L0ED	0.175683	510	0.0863167	0.234153	3.10936e-05	0.532559	0.745218	0.26203	0.400204	1.40745	0.0601056	4.20656	0.390824	0.0887068	0.0318719	0.511403	0.0092606	1.23462	0.083261	0.330589	2.48556	0.337339	0.0411375	0.286286	0.00653787	0.333961	0.167102	8.50428	0.65231	0.63006	0.269215	0.212881	0.00650046	0.0131991	0.117863	0.0104766	0.580708	1.02982	0.00355929	0.00701827	0.602215	0.093065	0.418189	0.0415715	0.552826
3	L0	ED	L0ED3	L0ED	0.986842	na	0.0829219	0.236627	0.00038636	0.770385	0.656897	0.351843	0.447513	1.45625	0.0543305	5.39286	0.44206	0.129998	0.038407	0.610465	0.0154673	1.2876	0.0788192	0.411466	2.65076	0.376118	0.0761916	0.295147	0.0313082	0.402647	0.224736	14.3706	0.716257	0.701233	0.196442	0.34366	0.00701077	0.0114295	0.107859	0.00948813	0.598538	1.01353	0.00308346	0.00724314	0.608088	0.175651	0.484811	0.0955453	0.756007
4	L0	ED	L0ED4	L0ED	0.82797	746.092	0.10156	0.324402	0.000326038	1.08713	0.951127	0.332133	0.43373	1.71699	0.0721157	5.83769	0.636873	0.161696	0.0275191	0.826088	0.0115187	1.49085	0.137421	0.49502	2.89137	0.490438	0.0912304	0.397794	0.0183415	0.507366	0.269215	14.4652	0.733986	0.835821	0.209744	0.28695	0.0087834	0.0154209	0.140739	0.01464	0.727202	1.1771	0.0142049	0.00921265	0.697253	0.216383	0.503162	0.0895588	0.809103
5	L0	ED	L0ED5	L0ED	na	na	0.0622637	0.235106	0.00013702	0.660941	0.59162	0.256785	0.418713	1.26712	0.0472051	5.36884	0.372338	0.119472	0.0398233	0.531633	0.0178083	1.06026	0.132426	0.336987	2.21909	0.312856	0.0971623	0.176522	0.0447963	0.31848	0.219887	13.997	0.605947	0.622389	0.144734	0.166424	0.00663012	0.00962106	0.0896423	0.00874971	0.63907	0.942381	0.00387827	0.00702296	0.565428	0.189957	0.4152	0.153603	0.75876
6	L0	EN	L0EN6	L0EN	1.37945	301.489	0.0862314	0.514711	0.000684566	0.856389	0.817171	0.323559	0.451333	1.59206	0.0772733	6.26475	0.444778	0.143142	0.0420214	0.629941	0.00751799	1.31733	0.127798	0.488669	2.89169	0.690155	0.0965315	0.252179	0.036639	0.385349	0.267122	14.1261	0.695883	0.646187	0.178494	0.725488	0.00990538	0.00199315	0.103744	0.0112181	0.807286	1.20427	0.00345805	0.0090931	0.627616	0.189856	0.460289	0.118204	0.768349
8	L0	EN	L0EN8	L0EN	0.653277	308.156	0.040864	0.214249	0.000135095	0.528391	0.292916	0.144617	0.272228	0.709761	0.0421834	3.67949	0.165277	0.0522991	0.0209733	0.238549	0.00621512	0.603451	0.0694218	0.211975	1.48062	0.384824	0.0470475	0.111994	0.0439429	0.202984	0.136085	7.59432	0.356646	0.449885	0.100897	0.229033	0.00509979	0.00406912	0.0544045	0.00510474	0.350426	0.542756	0.00178974	0.0044937	0.279612	0.0950979	0.223707	0.089084	0.407889
9	L0	EN	L0EN9	L0EN	0.649896	435.902	0.0677228	0.323002	na	0.84298	0.536094	0.187402	0.411933	1.13543	0.0576757	6.00581	0.282313	0.0905593	0.0360302	0.408902	0.00834752	0.869425	0.105081	0.319935	2.26879	0.500609	0.0598383	0.171696	0.0395896	0.271124	0.224319	13.2149	0.488751	0.528069	0.166831	0.203414	0.00671983	0.00491772	0.0869106	0.00904357	0.53554	1.14369	0.00321405	0.00715004	0.44286	0.120361	0.330613	0.127077	0.57805
11	L2	ED	L2ED11	L2ED	1.23686	506.735	0.0684252	0.150345	0.00029456	0.702242	0.507633	0.132492	0.249368	0.889493	0.0359772	5.65437	0.29331	0.0599666	0.0170047	0.370281	0.0071639	0.673093	0.0803293	0.2642	1.81391	0.287117	0.0642246	0.127014	0.037745	0.228983	0.243268	12.2633	0.438169	0.416825	0.200274	0.352419	0.00466028	0.020576	0.0810829	0.010411	0.345703	0.859825	0.00248406	0.00474518	0.334836	0.119709	0.265939	0.0891467	0.474794
12	L2	ED	L2ED12	L2ED	2.30087	799.787	0.0766407	0.155454	0.000258887	0.962537	0.516766	0.157928	0.240513	0.915207	0.0488698	4.66583	0.310113	0.0581721	0.018511	0.386796	0.00426833	0.659739	0.101392	0.236473	1.74882	0.28206	0.0709258	0.139448	0.0340733	0.244447	0.225019	14.3055	0.436945	0.477499	0.254676	0.498592	0.00361068	0.0140042	0.0857965	0.0112555	0.315469	0.970344	0.00216587	0.0047569	0.298038	0.113392	0.262457	0.0731075	0.448957
13	L2	ED	L2ED13	L2ED	0.533189	407.062	0.0547526	0.13774	6.59913e-05	0.582087	0.460116	0.165474	0.294282	0.919872	0.0272704	2.04373	0.262425	0.05616	0.025536	0.344122	0.00502614	0.485199	0.0557261	0.222065	1.4543	0.222561	0.0706991	0.127615	0.0340292	0.232343	0.107932	8.74576	0.366346	0.330412	0.173031	0.184658	0.00433385	0.0119989	0.0622235	0.00787575	0.30625	0.701674	0.00186718	0.00513883	0.352245	0.111618	0.27664	0.0933441	0.481603
14	L2	ED	L2ED14	L2ED	0.860035	648.703	0.0666623	0.167523	0.000244268	0.794509	0.538341	0.187125	0.263013	0.988479	0.0355643	2.98188	0.322851	0.0604978	0.0232981	0.406647	0.00714504	0.7226	0.0833214	0.296487	1.72121	0.269418	0.0621376	0.130787	0.0320964	0.225021	0.166301	10.8602	0.442506	0.511346	0.175259	0.57285	0.00528367	0.0137702	0.0846513	0.00944418	0.328082	0.911636	0.00196877	0.00554833	0.397225	0.133573	0.297906	0.0827354	0.514215
15	L2	ED	L2ED15	L2ED	1.76301	679.146	0.0515239	0.168959	0.00015904	0.578362	0.459343	0.13411	0.216277	0.80973	0.0308945	3.3129	0.260852	0.0443643	0.0193598	0.324576	0.00651474	0.599025	0.0945552	0.241596	1.43369	0.206796	0.0650424	0.110143	0.0269743	0.202159	0.145701	11.9124	0.378511	0.386922	0.123423	0.34736	0.0038694	0.00960217	0.0663839	0.00730068	0.415615	0.774852	0.00174849	0.00561016	0.324588	0.137146	0.210047	0.0929381	0.440131
16	L2	EN	L2EN16	L2EN	0.839151	549.021	0.0425452	0.206321	na	0.770107	0.346066	0.128378	0.171356	0.6458	0.0243656	3.33314	0.179227	0.0517748	0.00943456	0.240437	0.00102889	0.500011	0.0462112	0.227739	1.26083	0.326857	0.0453301	0.0982336	0.0262541	0.169818	0.15521	8.82339	0.286981	0.322991	0.118755	0.200802	0.00396089	0.00222168	0.0523353	0.00657283	0.208086	0.580126	0.000960223	0.00374137	0.232175	0.0944332	0.17804	0.0662889	0.338762
17	L2	EN	L2EN17	L2EN	3.54482	495.842	0.0513793	0.296807	3.15894e-05	0.508849	0.406637	0.112027	0.351882	0.870547	0.0327245	2.80599	0.193807	0.0580709	0.0258901	0.277768	0.00229442	0.518228	0.0581131	0.214982	1.50289	0.361484	0.0429314	0.101806	0.0448344	0.189572	0.154069	6.14127	0.304627	0.339788	0.16441	0.235598	0.00414155	0.00597591	0.0574006	0.0085447	0.286029	0.677108	0.00368223	0.0047165	0.313739	0.0800994	0.242672	0.0880846	0.410857
18	L2	EN	L2EN18	L2EN	1.48516	396.783	0.0444602	0.227178	0.000131345	0.439348	0.39477	0.100668	0.216046	0.711484	0.0235707	3.18278	0.201266	0.0425846	0.0196515	0.263502	0.000966858	0.331517	0.0611196	0.210819	1.09853	0.246051	0.0433437	0.0749271	0.030735	0.149006	0.116179	7.22919	0.246478	0.248027	0.121282	0.231291	0.00431277	0.00723419	0.0397962	0.00775526	0.215687	0.778222	0.00116156	0.00392879	0.241261	0.101752	0.20067	0.0817854	0.384208
19	L2	EN	L2EN19	L2EN	2.07289	448.886	0.0552181	0.243971	3.57679e-05	0.87013	0.421958	0.122404	0.259168	0.80353	0.0264747	4.36725	0.215705	0.0527561	0.0220205	0.290481	0.00216561	0.531456	0.0551528	0.211699	1.43716	0.334373	0.0386638	0.0826415	0.0316217	0.152927	0.150593	9.48631	0.305133	0.435337	0.151565	0.23069	0.00457231	0.00345388	0.057064	0.00758215	0.20464	0.810083	0.00240772	0.00459605	0.270599	0.0912379	0.223481	0.084335	0.399054
21	L5	ED	L5ED21	L5ED	10.0844	412.965	0.0918302	0.135376	0.000236281	1.10735	0.526745	0.14885	0.188095	0.863691	0.0629649	7.86478	0.246207	0.0477531	0.0170288	0.310988	0.00368203	0.681601	0.0984132	0.243029	1.64493	0.272122	0.0640061	0.0875087	0.0278323	0.179347	0.352007	22.9877	0.350699	0.554462	0.296488	0.957793	0.00403079	0.0327417	0.0746599	0.0137607	0.233444	0.935015	0.00284482	0.00328033	0.35824	0.121872	0.231878	0.0557754	0.409526
22	L5	ED	L5ED22	L5ED	14.8824	489.522	0.0847257	0.112689	0.000266355	0.772837	0.542144	0.126942	0.192656	0.861742	0.0594057	13.5564	0.240521	0.0523197	0.0182848	0.311125	0.00087509	0.525359	0.124849	0.254891	1.53233	0.197141	0.0821097	0.0934753	0.0386432	0.214228	0.51201	32.6065	0.355983	0.634774	0.376576	0.904902	0.0047719	0.0758611	0.0700541	0.0126085	0.237783	0.684538	0.00747757	0.00219795	0.358715	0.124202	0.249948	0.067899	0.44205
23	L5	ED	L5ED23	L5ED	5.44376	472.869	0.0705935	0.132013	0.000237404	1.25966	0.413562	0.198977	0.130207	0.742746	0.0506749	10.2347	0.222294	0.0585499	0.0116285	0.292473	0.00157892	0.550742	0.128456	0.248281	1.72976	0.295456	0.0666306	0.144056	0.0267994	0.237486	0.430804	31.1892	0.409745	0.516004	0.315425	0.608933	0.00291175	0.0337613	0.080992	0.0112456	0.264599	1.30771	0.000578128	0.00384767	0.340408	0.128589	0.266727	0.0452325	0.440549
24	L5	ED	L5ED24	L5ED	12.8862	373.956	0.0955121	0.126797	0.000402847	0.704675	0.410508	0.161136	0.203573	0.775216	0.0450735	15.0493	0.210788	0.0539976	0.0176055	0.282391	0.000703244	0.507722	0.0895217	0.251531	1.37863	0.269656	0.0673795	0.125865	0.0409016	0.234146	0.633024	29.4329	0.290076	0.528292	0.364047	0.709274	0.00426917	0.0511876	0.058024	0.0107626	0.228321	1.00281	0.000438707	0.00213538	0.319287	0.10264	0.225079	0.062537	0.390256
25	L5	ED	L5ED25	L5ED	6.72457	456.305	0.0880293	0.165031	0.000255666	0.764399	0.418724	0.10518	0.206188	0.730093	0.04892	10.8596	0.220879	0.0284324	0.0127431	0.262054	0.00326284	0.5243	0.102775	0.271537	1.58554	0.210558	0.0653528	0.0743209	0.0343943	0.174068	0.449616	26.3602	0.384568	0.420884	0.331154	0.621202	0.00278441	0.0326938	0.0712748	0.0105885	0.246276	1.15428	na	0.00291603	0.310944	0.116307	0.213506	0.0565554	0.386369
26	L5	EN	L5EN26	L5EN	3.69703	416.3	0.0602744	0.248339	0.000465422	0.772966	0.384979	0.16593	0.161942	0.712851	0.0360898	14.2057	0.209824	0.0663398	0.0110536	0.287218	0.000242999	0.421309	0.0517291	0.248555	1.15287	0.284291	0.0546664	0.118108	0.0359628	0.208737	0.483637	16.0862	0.280325	0.431651	0.219757	0.870022	0.00340633	0.00891008	0.0480176	0.00972873	0.223695	0.928599	8.27721e-05	0.00311701	0.265594	0.0942328	0.174245	0.043035	0.311513
27	L5	EN	L5EN27	L5EN	na	na	0.0622583	0.225188	0.00021792	0.551346	0.365305	0.11221	0.15436	0.631875	0.0349834	13.24	0.170035	0.0415998	0.0130608	0.224695	0.000478199	0.329684	0.0657438	0.196436	1.04351	0.177657	0.0580156	0.0735987	0.0338337	0.165448	0.513905	12.1584	0.258808	0.30129	0.287704	0.540539	0.00370771	0.0117029	0.0376316	0.0062021	0.193912	0.797226	0.00187914	0.00208824	0.22005	0.0862214	0.175046	0.048103	0.309371
28	L5	EN	L5EN28	L5EN	6.8326	228.383	0.0637013	0.218645	7.36467e-05	0.517541	0.419108	0.100307	0.215629	0.735044	0.0360493	13.6516	0.122705	0.0311223	0.0175372	0.171365	0.000671466	0.361251	0.077106	0.200628	1.17341	0.16485	0.0711032	0.056357	0.0470966	0.174557	0.413926	15.6445	0.279116	0.285454	0.271241	0.564799	0.00352678	0.0139148	0.0418927	0.00753513	0.191683	0.955781	0.00306068	0.00273464	0.266262	0.0780933	0.197571	0.0750093	0.350674
29	L5	EN	L5EN29	L5EN	8.32849	163.548	0.0689813	0.229653	8.46794e-05	0.763793	0.343691	0.157338	0.213683	0.714712	0.0325391	16.1693	0.191756	0.0477005	0.0135998	0.253056	0.000395878	0.413933	0.0719525	0.221373	1.30142	0.248005	0.0486509	0.125825	0.0363279	0.210804	0.503706	15.3974	0.313851	0.356006	0.24283	0.927113	0.00409541	0.0151747	0.0471743	0.0094529	0.165024	0.941252	0.00213249	0.00258804	0.277264	0.0629549	0.199781	0.0495478	0.312284
30	L5	EN	L5EN30	L5EN	2.46711	292.297	0.0528782	0.268145	0.000167131	0.678984	0.367779	0.144466	0.261031	0.773276	0.0495201	7.86593	0.155972	0.0565257	0.0121058	0.224603	0.000755195	0.452897	0.0826638	0.308194	1.27302	0.385356	0.0589184	0.111192	0.0456124	0.215723	0.312468	11.9619	0.312497	0.441643	0.188779	0.775217	0.00391602	0.00191834	0.048903	0.00858103	0.176094	0.746386	0.00440443	0.00274425	0.273475	0.0862127	0.179204	0.064687	0.330103
31	L12	ED	L12ED31	L12ED	22.7461	137.887	0.0699169	0.109241	0.000288396	0.520038	0.458579	0.145821	0.0901045	0.694504	0.0518722	34.9372	0.249229	0.0446993	0.00708463	0.301013	0.000313675	0.40994	0.106015	0.2732	1.07808	0.198443	0.0794532	0.0961999	0.0137963	0.189449	1.55679	34.7359	0.292408	0.450477	0.510424	0.534843	0.00339485	0.0681977	0.0461668	0.00639819	0.257234	0.588637	0.00737201	0.00142937	0.348855	0.131164	0.244895	0.022383	0.398442
33	L12	ED	L12ED33	L12ED	43.3824	67.8039	0.0737508	0.0904814	0.000355577	0.405565	0.47379	0.147417	0.113683	0.73489	0.04754	53.1163	0.289244	0.0502371	0.0138944	0.353375	0.000528338	0.332689	0.0625655	0.216441	0.793523	0.200142	0.0871746	0.107885	0.0253408	0.2204	2.02322	41.982	0.249054	0.364822	0.446693	0.544918	0.00305728	0.0659656	0.0259633	0.0040626	0.240005	0.857114	0.0040073	0.00158427	0.39199	0.119198	0.249192	0.0461893	0.414579
34	L12	ED	L12ED34	L12ED	19.0782	120.25	0.0746979	0.0952998	0.000405808	0.576323	0.478719	0.12369	0.166419	0.768828	0.053771	40.5636	0.24748	0.0489556	0.0167072	0.313143	0.000970646	0.383145	0.0931401	0.217346	1.1428	0.175689	0.084787	0.0881838	0.0365152	0.209486	1.80152	35.1929	0.300149	0.432769	0.509828	0.49492	0.00617123	0.063168	0.043584	0.00654157	0.252368	0.755759	0.00233558	0.00139467	0.394887	0.101057	0.255025	0.0400161	0.396098
35	L12	ED	L12ED35	L12ED	17.6793	123.314	0.0662109	0.0964242	0.000120111	0.492307	0.479191	0.137535	0.132127	0.748853	0.0499863	44.8488	0.260187	0.0465655	0.0120786	0.318831	0.000582125	0.356432	0.102001	0.221782	1.14547	0.187809	0.0978669	0.0970044	0.0295063	0.224378	1.61397	39.3424	0.29254	0.372575	0.443049	0.413457	0.00328335	0.0533817	0.0416094	0.00621037	0.273967	0.965819	0.00366123	0.00180887	0.351753	0.123966	0.221406	0.0421626	0.387534
36	L12	EN	L12EN36	L12EN	5.20613	67.4928	0.0536108	0.193174	0.000351063	0.685712	0.394723	0.136481	0.211311	0.742515	0.0365563	52.0602	0.14623	0.0479507	0.0147375	0.208918	0.000593694	0.422569	0.0795944	0.228664	1.21957	0.164799	0.0723407	0.101248	0.0445887	0.218178	1.98036	35.5885	0.3177	0.346037	0.346568	0.589746	0.00392272	0.00527456	0.0501856	0.00825696	0.355577	0.695927	0.00465416	0.00188717	0.342869	0.0747583	0.204519	0.0530379	0.332315
37	L12	EN	L12EN37	L12EN	7.23262	53.859	0.0605175	0.25359	0.000122363	0.435988	0.372353	0.111912	0.12929	0.613555	0.0415592	56.7146	0.145916	0.0468758	0.00594234	0.198734	0.000274442	0.356706	0.0736441	0.224095	0.97067	0.148722	0.0676223	0.0869942	0.0269839	0.1816	1.94343	30.4159	0.250035	0.301492	0.319969	0.610765	0.00348564	0.00214846	0.0408776	0.00500073	0.254764	0.721481	0.00401326	0.00177003	0.283996	0.0890133	0.177268	0.0343044	0.300586
39	L12	EN	L12EN39	L12EN	10.6096	57.1192	0.0747009	0.273804	0.000153199	0.551108	0.449396	0.153727	0.156191	0.759314	0.0430542	61.2392	0.181068	0.0574062	0.00850846	0.246982	0.000350521	0.382718	0.0980258	0.230929	1.29409	0.190202	0.0820744	0.106511	0.0327092	0.221294	2.16853	27.7985	0.288331	0.411567	0.377221	0.557097	0.00523091	0.00183977	0.0608804	0.00681468	0.347237	0.929125	0.00235086	0.0018183	0.330079	0.1161	0.216672	0.0612557	0.394027
40	L12	EN	L12EN40	L12EN	10.5379	26.0083	0.0642064	0.248937	0.000170777	0.435052	0.410837	0.143388	0.1273	0.681525	0.0380066	44.6019	0.156385	0.0540146	0.0093949	0.219794	0.000339736	0.427405	0.0848528	0.215175	1.03944	0.210331	0.076203	0.090585	0.0279919	0.19478	1.86953	26.5724	0.261328	0.359924	0.325185	0.505845	0.00257932	0.00199428	0.0454982	0.00561525	0.208216	0.775129	0.00316341	0.0016764	0.27359	0.0976662	0.183206	0.0383101	0.319183
masse sèces / gMS					#REF!	#REF!	#REF!	#REF!	#REF!	#REF!	#REF!	#REF!	#REF!	#REF!	#REF!	#REF!	#REF!	#REF!	#REF!	#REF!	#REF!	#REF!	#REF!	#REF!	#REF!	#REF!	#REF!	#REF!	#REF!	#REF!	#REF!	#REF!	#REF!	#REF!	#REF!	#REF!	#REF!	#REF!	#REF!	#REF!	#REF!	#REF!	#REF!	#REF!	#REF!	#REF!	#REF!	#REF!	#REF!
					#REF!	#REF!	#REF!	#REF!	#REF!	#REF!	#REF!	#REF!	#REF!	#REF!	#REF!	#REF!	#REF!	#REF!	#REF!	#REF!	#REF!	#REF!	#REF!	#REF!	#REF!	#REF!	#REF!	#REF!	#REF!	#REF!	#REF!	#REF!	#REF!	#REF!	#REF!	#REF!	#REF!	#REF!	#REF!	#REF!	#REF!	#REF!	#REF!	#REF!	#REF!	#REF!	#REF!	#REF!	#REF!
					#REF!	#REF!	#REF!	#REF!	#REF!	#REF!	#REF!	#REF!	#REF!	#REF!	#REF!	#REF!	#REF!	#REF!	#REF!	#REF!	#REF!	#REF!	#REF!	#REF!	#REF!	#REF!	#REF!	#REF!	#REF!	#REF!	#REF!	#REF!	#REF!	#REF!	#REF!	#REF!	#REF!	#REF!	#REF!	#REF!	#REF!	#REF!	#REF!	#REF!	#REF!	#REF!	#REF!	#REF!	#REF!
					#REF!	#REF!	#REF!	#REF!	#REF!	#REF!	#REF!	#REF!	#REF!	#REF!	#REF!	#REF!	#REF!	#REF!	#REF!	#REF!	#REF!	#REF!	#REF!	#REF!	#REF!	#REF!	#REF!	#REF!	#REF!	#REF!	#REF!	#REF!	#REF!	#REF!	#REF!	#REF!	#REF!	#REF!	#REF!	#REF!	#REF!	#REF!	#REF!	#REF!	#REF!	#REF!	#REF!	#REF!	#REF!
					#REF!	#REF!	#REF!	#REF!	#REF!	#REF!	#REF!	#REF!	#REF!	#REF!	#REF!	#REF!	#REF!	#REF!	#REF!	#REF!	#REF!	#REF!	#REF!	#REF!	#REF!	#REF!	#REF!	#REF!	#REF!	#REF!	#REF!	#REF!	#REF!	#REF!	#REF!	#REF!	#REF!	#REF!	#REF!	#REF!	#REF!	#REF!	#REF!	#REF!	#REF!	#REF!	#REF!	#REF!	#REF!
					#REF!	#REF!	#REF!	#REF!	#REF!	#REF!	#REF!	#REF!	#REF!	#REF!	#REF!	#REF!	#REF!	#REF!	#REF!	#REF!	#REF!	#REF!	#REF!	#REF!	#REF!	#REF!	#REF!	#REF!	#REF!	#REF!	#REF!	#REF!	#REF!	#REF!	#REF!	#REF!	#REF!	#REF!	#REF!	#REF!	#REF!	#REF!	#REF!	#REF!	#REF!	#REF!	#REF!	#REF!	#REF!
					#REF!	#REF!	#REF!	#REF!	#REF!	#REF!	#REF!	#REF!	#REF!	#REF!	#REF!	#REF!	#REF!	#REF!	#REF!	#REF!	#REF!	#REF!	#REF!	#REF!	#REF!	#REF!	#REF!	#REF!	#REF!	#REF!	#REF!	#REF!	#REF!	#REF!	#REF!	#REF!	#REF!	#REF!	#REF!	#REF!	#REF!	#REF!	#REF!	#REF!	#REF!	#REF!	#REF!	#REF!	#REF!
					#REF!	#REF!	#REF!	#REF!	#REF!	#REF!	#REF!	#REF!	#REF!	#REF!	#REF!	#REF!	#REF!	#REF!	#REF!	#REF!	#REF!	#REF!	#REF!	#REF!	#REF!	#REF!	#REF!	#REF!	#REF!	#REF!	#REF!	#REF!	#REF!	#REF!	#REF!	#REF!	#REF!	#REF!	#REF!	#REF!	#REF!	#REF!	#REF!	#REF!	#REF!	#REF!	#REF!	#REF!	#REF!
[truncated: 48 more columns]

## Sheet: Enzyme activities
Leaf Position	Period	Sample			Acid Invertase	Cell wall Invertase	UDPG pyrophosphorylase	Fructokinase	Glucokinase
					(nmol/gDW/min)
L0	ED	1	ED1L0	L0ED	3650.44	892.58	679.917	210.158	160.997
L0	ED	2	ED2L0	L0ED	3824.01	586.813	1568.67	225.678	97.1329
L0	ED	3	ED3L0	L0ED	2396.3	1104.1	2485.53	108.471	104.929
L0	ED	4	ED4L0	L0ED	4006.7	1247.09	2254.33	169.409	93.2505
L0	ED	5	ED5L0	L0ED	4297.65	819.346	2575.93	212.542	175.144
L0	EN	6	EN6L0	L0EN	4732.7	985.086	3277.43	392.866	346.045
L0	EN	8	EN8L0	L0EN	5351.51	1104.44	3917.73	429.399	198.728
L0	EN	9	EN9L0	L0EN	3027.15	1446.6	1513.77	222.136	207.168
L2	ED	11	ED11L2	L2ED	3511.55	1426.34	1299.76	121.998	178.368
L2	ED	12	ED12L2	L2ED	4462.1	1652.32	1897.91	116.555	203.735
L2	ED	13	ED13L2	L2ED	5336.71	1277.14	3201.34	383.199	339.122
L2	ED	14	ED14L2	L2ED	5597.03	1419.89	2788.95	164.452	320.961
L2	ED	15	ED15L2	L2ED	4823.12	936.082	1430.86	335.959	265.16
L2	EN	16	EN16L2	L2EN	5826.72	1174.99	1873.94	277.526	229.148
L2	EN	17	EN17L2	L2EN	3296.42	1625.52	1194.68	40.7453	283.1
L2	EN	18	EN18L2	L2EN	6080.53	1412.86	5083.1	350.916	114.089
L2	EN	19	EN19L2	L2EN	5841.1	865.944	3126.26	253.227	321.49
L2	EN	20	EN20L2	L2EN	4696.49	389.767	1042.8	146.384	148.57
L5	ED	21	ED21L5	L5ED	6577.5	2152.69	4661.63	326.284	197.118
L5	ED	22	ED22L5	L5ED	7577.5	1372.5	5284.17	248.167	190.278
L5	ED	23	ED23L5	L5ED	9363.37	1493.2	3857.5	347.935	133.613
L5	ED	24	ED24L5	L5ED	8059.6	870.158	6982.11	581.515	296.229
L5	ED	25	ED25L5	L5ED	8721.77	1949.72	5782.82	493.331	183.202
L5	EN	26	EN26L5	L5EN	11134.6	2070.85	9253.22	501.371	333.322
L5	EN	27	EN27L5	L5EN	10318	2654.29	8379.09	403.802	170.37
L5	EN	28	EN28L5	L5EN	9120.55	3253.52	8953.01	143.211	256.536
L5	EN	29	EN29L5	L5EN	12851.3	3741.89	7730.36	280.686	196.552
L5	EN	30	EN30L5	L5EN	9475.24	2859	10271.3	374.724	287.895
L12	ED	31	ED31L12	L12ED	10786.9	3062.22	10809.6	167.741	174.865
L12	ED	32	ED32L12	L12ED	11367.6	2201.81	11267.2	303.906	143.977
L12	ED	33	ED33L12	L12ED	9996.87	3067.06	8747.4	69.2811	93.7297
L12	ED	34	ED34L12	L12ED	11140.9	2644.96	11821.2		151.913
L12	ED	35	ED35L12	L12ED	9618.27	2787.23	9950.77	177.186	106.806
L12	EN	36	EN36L12	L12EN	12635.7	2835.68	11364.3	214.932	188.249
L12	EN	37	EN37L12	L12EN	13729.5	2954.83	8954.99	342.574	171.77
L12	EN	39	EN39L12	L12EN	12901.6	2746.34	10106.5	394.713	174.536
L12	EN	40	EN40L12	L12EN	12443.5	2937.35	11527.5	298.506	218.026

## Sheet: anova_posthoc Met
Compounds	f.value	p.value	#NAME?	FDR	Fisher's LSD	77 significant - 16 unsignificant			median norm + cube root + Pareto scaling
Isocitrate	123.35	8.0952e-19	18.092	7.5285e-17	L12ED - L0ED	L12EN - L0ED	L5ED - L0ED	L5EN - L0ED	L12ED - L0EN	L12EN - L0EN	L5ED - L0EN	L5EN - L0EN	L12EN - L12ED	L12ED - L2ED	L12ED - L2EN	L12ED - L5ED	L12ED - L5EN	L12EN - L2ED	L12EN - L2EN	L12EN - L5ED	L12EN - L5EN	L5ED - L2ED	L5EN - L2ED	L5ED - L2EN	L5EN - L2EN
citrate	87.422	6.9432e-17	16.158	3.2286e-15	L12ED - L0ED	L12EN - L0ED	L5ED - L0ED	L5EN - L0ED	L12ED - L0EN	L12EN - L0EN	L5ED - L0EN	L5EN - L0EN	L12EN - L12ED	L12ED - L2ED	L12ED - L2EN	L12ED - L5ED	L12ED - L5EN	L12EN - L2ED	L12EN - L2EN	L12EN - L5ED	L12EN - L5EN	L5ED - L2ED	L5EN - L2ED	L5ED - L2EN	L5EN - L2EN
Tre6P	43.012	5.0899e-13	12.293	1.2173e-11	L0ED - L12ED	L0ED - L12EN	L0ED - L2EN	L0ED - L5ED	L0ED - L5EN	L0EN - L12ED	L0EN - L12EN	L0EN - L5ED	L0EN - L5EN	L2ED - L12ED	L2EN - L12ED	L5ED - L12ED	L5EN - L12ED	L2ED - L12EN	L2EN - L12EN	L2ED - L5ED	L2ED - L5EN	L2EN - L5ED	L2EN - L5EN
F6P	42.912	5.2356e-13	12.281	1.2173e-11	L0ED - L0EN	L0ED - L12ED	L0ED - L12EN	L0ED - L2ED	L0ED - L2EN	L0ED - L5ED	L0ED - L5EN	L0EN - L12ED	L0EN - L12EN	L0EN - L2ED	L0EN - L2EN	L0EN - L5ED	L0EN - L5EN	L2ED - L12ED	L2EN - L12ED	L2ED - L12EN	L2EN - L12EN	L12EN - L5EN	L2ED - L2EN	L2ED - L5ED	L2ED - L5EN	L2EN - L5ED	L2EN - L5EN	L5ED - L5EN
dXyl5P	38.767	1.7958e-12	11.746	3.3401e-11	L0ED - L0EN	L0ED - L12ED	L0ED - L12EN	L0ED - L2ED	L0ED - L2EN	L0ED - L5ED	L0ED - L5EN	L0EN - L12ED	L0EN - L12EN	L0EN - L2EN	L0EN - L5ED	L0EN - L5EN	L2ED - L12ED	L2EN - L12ED	L5ED - L12ED	L2ED - L12EN	L2EN - L12EN	L5ED - L12EN	L2ED - L2EN	L2ED - L5ED	L2ED - L5EN	L2EN - L5EN	L5ED - L5EN
CXP	36.709	3.4623e-12	11.461	5.3666e-11	L0ED - L0EN	L0ED - L12ED	L0ED - L12EN	L0ED - L2ED	L0ED - L2EN	L0ED - L5ED	L0ED - L5EN	L0EN - L12EN	L0EN - L5ED	L0EN - L5EN	L12ED - L12EN	L2ED - L12ED	L12ED - L5ED	L12ED - L5EN	L2ED - L12EN	L2EN - L12EN	L2ED - L2EN	L2ED - L5ED	L2ED - L5EN	L2EN - L5ED	L2EN - L5EN	L5ED - L5EN
RuBP	35.001	6.1226e-12	11.213	8.1343e-11	L0ED - L0EN	L12ED - L0ED	L0ED - L12EN	L0ED - L2EN	L5ED - L0ED	L12ED - L0EN	L2ED - L0EN	L5ED - L0EN	L12ED - L12EN	L12ED - L2ED	L12ED - L2EN	L12ED - L5ED	L12ED - L5EN	L2ED - L12EN	L5ED - L12EN	L5EN - L12EN	L2ED - L2EN	L5ED - L2ED	L2ED - L5EN	L5ED - L2EN	L5ED - L5EN
malate	34.098	8.3591e-12	11.078	9.7174e-11	L12ED - L0ED	L12EN - L0ED	L5ED - L0ED	L12ED - L0EN	L12EN - L0EN	L5ED - L0EN	L12ED - L2ED	L12ED - L2EN	L12ED - L5ED	L12ED - L5EN	L12EN - L2ED	L12EN - L2EN	L12EN - L5ED	L12EN - L5EN	L5ED - L2ED	L5ED - L2EN	L5ED - L5EN
CHA4	31.681	1.9963e-11	10.7	2.0628e-10	L0ED - L12ED	L0ED - L12EN	L0ED - L5ED	L0ED - L5EN	L0EN - L12ED	L0EN - L12EN	L0EN - L5ED	L0EN - L5EN	L2ED - L12ED	L2EN - L12ED	L2ED - L12EN	L2EN - L12EN	L5ED - L12EN	L2ED - L5ED	L2ED - L5EN	L2EN - L5ED	L2EN - L5EN
Shikimate	29.421	4.7551e-11	10.323	4.4222e-10	L0ED - L12ED	L0ED - L12EN	L0ED - L2ED	L0ED - L2EN	L0ED - L5ED	L0ED - L5EN	L0EN - L12ED	L0EN - L12EN	L0EN - L2ED	L0EN - L2EN	L0EN - L5ED	L0EN - L5EN	L2ED - L12ED	L12ED - L5EN	L12EN - L5ED	L12EN - L5EN	L2ED - L2EN	L2ED - L5ED	L2ED - L5EN	L2EN - L5ED	L2EN - L5EN
Phe	28.388	7.2085e-11	10.142	6.0945e-10	L12ED - L0ED	L12EN - L0ED	L2ED - L0ED	L2EN - L0ED	L5ED - L0ED	L5EN - L0ED	L12ED - L0EN	L12EN - L0EN	L2ED - L0EN	L2EN - L0EN	L5ED - L0EN	L5EN - L0EN	L12EN - L12ED	L2ED - L12ED	L2EN - L12ED	L5ED - L12ED	L5EN - L12ED	L5ED - L12EN	L5EN - L12EN	L5EN - L2ED	L5EN - L2EN
Thre	27.218	1.1732e-10	9.9306	9.0925e-10	L12ED - L0ED	L12EN - L0ED	L2ED - L0ED	L2EN - L0ED	L5ED - L0ED	L5EN - L0ED	L12ED - L0EN	L12EN - L0EN	L2ED - L0EN	L2EN - L0EN	L5ED - L0EN	L5EN - L0EN	L12ED - L2ED	L12ED - L2EN	L12ED - L5ED	L12ED - L5EN	L12EN - L2ED	L12EN - L2EN	L12EN - L5ED	L12EN - L5EN	L5ED - L2ED	L5EN - L2ED	L5ED - L2EN	L5EN - L2EN
Arg	26.951	1.3142e-10	9.8813	9.4014e-10	L12ED - L0ED	L12EN - L0ED	L2EN - L0ED	L5ED - L0ED	L5EN - L0ED	L12ED - L0EN	L12EN - L0EN	L2ED - L0EN	L2EN - L0EN	L5ED - L0EN	L5EN - L0EN	L12ED - L2ED	L12ED - L2EN	L12ED - L5ED	L12EN - L2ED	L12EN - L2EN	L12EN - L5ED	L2EN - L2ED	L5ED - L2ED	L5EN - L2ED	L5EN - L2EN	L5EN - L5ED
6PG	24.764	3.4626e-10	9.4606	2.3001e-09	L0EN - L0ED	L0ED - L12ED	L0ED - L2ED	L2EN - L0ED	L0ED - L5ED	L0EN - L12ED	L0EN - L2ED	L0EN - L5ED	L0EN - L5EN	L12EN - L12ED	L2ED - L12ED	L2EN - L12ED	L5EN - L12ED	L12EN - L2ED	L12EN - L5ED	L12EN - L5EN	L2EN - L2ED	L2ED - L5ED	L2EN - L5ED	L2EN - L5EN	L5EN - L5ED
Gln	24.522	3.8706e-10	9.4122	2.3998e-09	L12ED - L0ED	L12EN - L0ED	L5ED - L0ED	L5EN - L0ED	L12ED - L0EN	L12EN - L0EN	L5ED - L0EN	L5EN - L0EN	L12ED - L2ED	L12ED - L2EN	L12EN - L2ED	L12EN - L2EN	L5ED - L2ED	L5EN - L2ED	L5ED - L2EN	L5EN - L2EN
His	24.367	4.1605e-10	9.3809	2.4183e-09	L12ED - L0ED	L12EN - L0ED	L2ED - L0ED	L2EN - L0ED	L5ED - L0ED	L5EN - L0ED	L12ED - L0EN	L12EN - L0EN	L2ED - L0EN	L2EN - L0EN	L5ED - L0EN	L5EN - L0EN	L12ED - L2ED	L12ED - L2EN	L12ED - L5ED	L12EN - L2ED	L12EN - L2EN	L12EN - L5ED	L5ED - L2ED	L5EN - L2ED	L5EN - L2EN	L5EN - L5ED
CDP	21.656	1.5638e-09	8.8058	8.5548e-09	L0ED - L0EN	L0ED - L12ED	L0ED - L12EN	L0ED - L2ED	L0ED - L2EN	L0ED - L5ED	L0ED - L5EN	L0EN - L12EN	L0EN - L5ED	L0EN - L5EN	L12ED - L12EN	L12ED - L5ED	L12ED - L5EN	L2ED - L12EN	L2EN - L12EN	L2ED - L2EN	L2ED - L5ED	L2ED - L5EN	L2EN - L5ED	L2EN - L5EN	L5ED - L5EN
Asp	21.284	1.8952e-09	8.7223	9.7918e-09	L0EN - L0ED	L12ED - L0ED	L12EN - L0ED	L2EN - L0ED	L5ED - L0ED	L5EN - L0ED	L12ED - L0EN	L12EN - L0EN	L12ED - L2ED	L12ED - L2EN	L12ED - L5ED	L12ED - L5EN	L12EN - L2ED	L12EN - L2EN	L12EN - L5ED	L12EN - L5EN	L2EN - L2ED	L5ED - L2ED	L5EN - L2ED
Asn	20.771	2.4819e-09	8.6052	1.2148e-08	L12ED - L0ED	L12EN - L0ED	L5ED - L0ED	L5EN - L0ED	L12ED - L0EN	L12EN - L0EN	L5ED - L0EN	L5EN - L0EN	L12ED - L2ED	L12ED - L2EN	L12EN - L2ED	L12EN - L2EN	L5ED - L2ED	L5EN - L2ED	L5ED - L2EN	L5EN - L2EN	L5EN - L5ED
Ileu	19.717	4.3949e-09	8.3571	2.0436e-08	L12ED - L0ED	L12EN - L0ED	L2ED - L0ED	L2EN - L0ED	L5ED - L0ED	L5EN - L0ED	L12ED - L0EN	L12EN - L0EN	L2ED - L0EN	L2EN - L0EN	L5ED - L0EN	L5EN - L0EN	L12ED - L2ED	L12ED - L2EN	L12EN - L2ED	L5EN - L12EN	L5ED - L2ED	L5EN - L2ED	L5EN - L2EN	L5EN - L5ED
Man6P	19.611	4.66e-09	8.3316	2.0637e-08	L0ED - L0EN	L0ED - L12ED	L0ED - L12EN	L0ED - L2ED	L0ED - L2EN	L0ED - L5ED	L0ED - L5EN	L0EN - L12ED	L0EN - L12EN	L0EN - L2EN	L0EN - L5ED	L0EN - L5EN	L2ED - L12ED	L2ED - L12EN	L2ED - L2EN	L2ED - L5ED	L2ED - L5EN	L2EN - L5EN
AXP	19.496	4.9693e-09	8.3037	2.1007e-08	L0ED - L0EN	L0ED - L12ED	L0ED - L12EN	L0ED - L2ED	L0ED - L2EN	L0ED - L5ED	L0ED - L5EN	L0EN - L12ED	L0EN - L12EN	L0EN - L5ED	L0EN - L5EN	L2ED - L12ED	L2EN - L12ED	L12ED - L5EN	L2ED - L12EN	L2EN - L12EN	L12EN - L5EN	L2ED - L5ED	L2ED - L5EN	L2EN - L5ED	L2EN - L5EN
Nitrate	19.393	5.265e-09	8.2786	2.1289e-08	L12ED - L0ED	L12EN - L0ED	L2EN - L0ED	L5ED - L0ED	L5EN - L0ED	L12ED - L0EN	L12EN - L0EN	L5ED - L0EN	L12ED - L12EN	L12ED - L2ED	L12ED - L2EN	L12ED - L5ED	L12ED - L5EN	L12EN - L2ED	L12EN - L2EN	L12EN - L5EN	L5ED - L2ED	L5ED - L2EN	L5ED - L5EN
S7P	18.765	7.5217e-09	8.1237	2.9146e-08	L0ED - L0EN	L0ED - L12ED	L0ED - L12EN	L0ED - L2EN	L0ED - L5ED	L0ED - L5EN	L0EN - L12ED	L0EN - L12EN	L0EN - L5ED	L0EN - L5EN	L12EN - L12ED	L2ED - L12ED	L2EN - L12ED	L5ED - L12ED	L2ED - L12EN	L12EN - L5EN	L2ED - L2EN	L2ED - L5ED	L2ED - L5EN	L2EN - L5EN	L5ED - L5EN
5CGA	18.332	9.6774e-09	8.0142	3.6e-08	L0ED - L12ED	L0ED - L12EN	L0ED - L5ED	L0ED - L5EN	L0EN - L12ED	L0EN - L12EN	L0EN - L5ED	L0EN - L5EN	L2ED - L12ED	L2EN - L12ED	L2ED - L12EN	L2EN - L12EN	L2ED - L5ED	L2ED - L5EN	L2EN - L5ED	L2EN - L5EN
UDPG	17.995	1.1811e-08	7.9277	4.2247e-08	L0ED - L0EN	L0ED - L12ED	L0ED - L12EN	L0ED - L2ED	L0ED - L2EN	L0ED - L5ED	L0ED - L5EN	L0EN - L12EN	L0EN - L2EN	L0EN - L5ED	L0EN - L5EN	L12ED - L5ED	L12ED - L5EN	L12EN - L5EN	L2ED - L5ED	L2ED - L5EN	L2EN - L5EN	L5ED - L5EN
G6P	17.919	1.236e-08	7.908	4.2574e-08	L0ED - L12ED	L0ED - L12EN	L0ED - L2ED	L0ED - L2EN	L0ED - L5ED	L0ED - L5EN	L0EN - L12ED	L0EN - L12EN	L0EN - L2EN	L0EN - L5ED	L0EN - L5EN	L2ED - L12ED	L2EN - L12ED	L2ED - L12EN	L2EN - L12EN	L2ED - L5ED	L2ED - L5EN	L2EN - L5EN	L5ED - L5EN
Lys	17.494	1.5967e-08	7.7968	5.3033e-08	L12ED - L0ED	L12EN - L0ED	L2ED - L0ED	L2EN - L0ED	L5ED - L0ED	L5EN - L0ED	L12ED - L0EN	L12EN - L0EN	L2ED - L0EN	L2EN - L0EN	L5EN - L0EN	L2EN - L12ED	L5EN - L12ED	L12EN - L2ED	L12EN - L5ED	L5EN - L12EN	L2EN - L2ED	L5EN - L2ED	L2EN - L5ED	L5EN - L5ED
Gly	17.293	1.8048e-08	7.7436	5.7879e-08	L12ED - L0ED	L12EN - L0ED	L5ED - L0ED	L5EN - L0ED	L12ED - L0EN	L12EN - L0EN	L5ED - L0EN	L5EN - L0EN	L12ED - L2ED	L12ED - L2EN	L12EN - L2ED	L12EN - L2EN	L5ED - L2ED	L5EN - L2ED	L5ED - L2EN	L5EN - L2EN
GXP	16.942	2.2434e-08	7.6491	6.9544e-08	L0ED - L0EN	L0ED - L12ED	L0ED - L12EN	L0ED - L2ED	L0ED - L2EN	L0ED - L5ED	L0ED - L5EN	L0EN - L2EN	L0EN - L5ED	L0EN - L5EN	L12ED - L5EN	L12EN - L5ED	L12EN - L5EN	L2ED - L5ED	L2ED - L5EN
UMP	16.836	2.3967e-08	7.6204	6.9854e-08	L0ED - L0EN	L0ED - L12ED	L0ED - L12EN	L0ED - L2ED	L0ED - L2EN	L0ED - L5ED	L0ED - L5EN	L0EN - L12ED	L0EN - L12EN	L0EN - L5ED	L0EN - L5EN	L12ED - L5EN	L2ED - L12EN	L12EN - L5EN	L2ED - L5ED	L2ED - L5EN	L2EN - L5ED	L2EN - L5EN
GMP	16.832	2.4036e-08	7.6191	6.9854e-08	L0ED - L0EN	L0ED - L12ED	L0ED - L12EN	L0ED - L2ED	L0ED - L2EN	L0ED - L5ED	L0ED - L5EN	L0EN - L12ED	L0EN - L12EN	L0EN - L2EN	L0EN - L5ED	L0EN - L5EN	L2ED - L5ED	L2ED - L5EN
GlyP	16.459	3.0426e-08	7.5168	8.5747e-08	L0EN - L0ED	L0ED - L12ED	L0ED - L12EN	L0ED - L2ED	L0ED - L5ED	L0ED - L5EN	L0EN - L12ED	L0EN - L12EN	L0EN - L2ED	L0EN - L2EN	L0EN - L5ED	L0EN - L5EN	L2ED - L12ED	L2EN - L12ED	L2ED - L12EN	L2EN - L12EN	L2EN - L2ED	L2ED - L5ED	L2ED - L5EN	L2EN - L5ED	L2EN - L5EN
ATP	15.977	4.1521e-08	7.3817	1.1357e-07	L0ED - L12ED	L0ED - L12EN	L0ED - L2ED	L0ED - L5ED	L0ED - L5EN	L0EN - L12ED	L0EN - L12EN	L0EN - L5ED	L0EN - L5EN	L2ED - L12ED	L2EN - L12ED	L2ED - L12EN	L2EN - L12EN	L2ED - L5ED	L2ED - L5EN	L2EN - L5ED	L2EN - L5EN
Val	15.87	4.4558e-08	7.3511	1.184e-07	L12ED - L0ED	L12EN - L0ED	L2ED - L0ED	L2EN - L0ED	L5ED - L0ED	L5EN - L0ED	L12ED - L0EN	L12EN - L0EN	L2ED - L0EN	L2EN - L0EN	L5ED - L0EN	L5EN - L0EN	L12ED - L2ED	L12ED - L2EN	L12ED - L5ED	L12EN - L2ED	L12EN - L2EN	L12EN - L5ED	L5EN - L2ED	L5EN - L2EN
PEP	15.664	5.1042e-08	7.2921	1.3186e-07	L12ED - L0ED	L12EN - L0ED	L5ED - L0ED	L12ED - L0EN	L12EN - L0EN	L5ED - L0EN	L12ED - L12EN	L12ED - L2ED	L12ED - L2EN	L12ED - L5ED	L12ED - L5EN	L12EN - L2ED	L12EN - L2EN	L12EN - L5ED	L12EN - L5EN	L5ED - L2ED	L5ED - L2EN	L5ED - L5EN
KR	14.731	9.608e-08	7.0174	2.415e-07	L0ED - L12ED	L0ED - L12EN	L0ED - L5ED	L0ED - L5EN	L0EN - L5ED	L0EN - L5EN	L12ED - L5ED	L12ED - L5EN	L12EN - L5ED	L12EN - L5EN	L2ED - L5ED	L2ED - L5EN	L2EN - L5ED	L2EN - L5EN
Ala	14.676	9.9807e-08	7.0008	2.4426e-07	L0EN - L0ED	L12ED - L0ED	L12EN - L0ED	L5ED - L0ED	L12ED - L0EN	L0EN - L2ED	L0EN - L5EN	L12ED - L12EN	L12ED - L2ED	L12ED - L2EN	L12ED - L5ED	L12ED - L5EN	L12EN - L2ED	L12EN - L2EN	L12EN - L5ED	L12EN - L5EN	L5ED - L2ED	L5ED - L5EN
Suc6P	14.08	1.5214e-07	6.8177	3.628e-07	L0ED - L0EN	L0ED - L12ED	L0ED - L12EN	L0ED - L5EN	L0EN - L12ED	L2ED - L0EN	L5ED - L0EN	L2ED - L12ED	L2EN - L12ED	L5ED - L12ED	L5EN - L12ED	L2ED - L12EN	L2EN - L12EN	L5ED - L12EN	L2ED - L5EN	L2EN - L5EN	L5ED - L5EN
Tyr	13.988	1.6252e-07	6.7891	3.7786e-07	L12ED - L0ED	L12EN - L0ED	L2ED - L0ED	L2EN - L0ED	L5ED - L0ED	L5EN - L0ED	L12ED - L0EN	L12EN - L0EN	L2ED - L0EN	L2EN - L0EN	L5ED - L0EN	L5EN - L0EN	L5EN - L12ED	L5EN - L12EN	L5EN - L2ED	L5EN - L2EN	L5EN - L5ED
CMP	13.841	1.8078e-07	6.7429	4.1006e-07	L0ED - L0EN	L0ED - L12ED	L0ED - L12EN	L0ED - L2ED	L0ED - L2EN	L0ED - L5ED	L0ED - L5EN	L0EN - L12ED	L0EN - L12EN	L0EN - L5ED	L0EN - L5EN	L2ED - L5ED	L2ED - L5EN	L2EN - L5ED	L2EN - L5EN
P5P	13.461	2.3899e-07	6.6216	5.292e-07	L0ED - L0EN	L0ED - L12ED	L0ED - L12EN	L0ED - L2ED	L0ED - L2EN	L0ED - L5ED	L0ED - L5EN	L0EN - L12ED	L0EN - L12EN	L0EN - L2EN	L0EN - L5EN	L12ED - L5EN	L2ED - L12EN	L12EN - L5EN	L2ED - L5EN	L2EN - L5EN	L5ED - L5EN
Ornithine	13.402	2.496e-07	6.6028	5.3983e-07	L0ED - L12EN	L0ED - L2EN	L0ED - L5EN	L0EN - L12EN	L0EN - L5EN	L12ED - L12EN	L12ED - L2EN	L12ED - L5EN	L2ED - L12EN	L2EN - L12EN	L5ED - L12EN	L5EN - L12EN	L2ED - L2EN	L2ED - L5EN	L5ED - L5EN
G1P_Man1P	12.901	3.6447e-07	6.4383	7.7035e-07	L0ED - L12ED	L0ED - L12EN	L0ED - L2ED	L0ED - L2EN	L0ED - L5ED	L0ED - L5EN	L0EN - L12ED	L0EN - L12EN	L0EN - L5ED	L0EN - L5EN	L12EN - L5EN	L2ED - L5ED	L2ED - L5EN	L2EN - L5ED	L2EN - L5EN
Rib1P	12.292	5.8552e-07	6.2325	1.2101e-06	L0ED - L12ED	L0ED - L12EN	L0ED - L2ED	L0ED - L5ED	L0ED - L5EN	L0EN - L12ED	L0EN - L12EN	L0EN - L2ED	L0EN - L2EN	L0EN - L5ED	L0EN - L5EN	L2EN - L12ED	L12EN - L5ED	L2ED - L5ED	L2ED - L5EN	L2EN - L5ED	L2EN - L5EN
Citruline	11.923	7.8661e-07	6.1042	1.5903e-06	L12ED - L0ED	L12EN - L0ED	L2ED - L0ED	L5ED - L0ED	L5EN - L0ED	L12ED - L0EN	L12EN - L0EN	L2ED - L0EN	L5ED - L0EN	L5EN - L0EN	L12ED - L2ED	L12ED - L2EN	L12EN - L2ED	L12EN - L2EN	L2ED - L2EN	L5ED - L2ED	L5EN - L2ED	L5ED - L2EN	L5EN - L2EN
Pyr	11.878	8.1579e-07	6.0884	1.6142e-06	L12ED - L0ED	L12EN - L0ED	L2ED - L0ED	L5ED - L0ED	L5EN - L0ED	L12ED - L0EN	L12EN - L0EN	L5ED - L0EN	L5EN - L0EN	L12ED - L2EN	L12EN - L2ED	L12EN - L2EN	L2ED - L2EN	L5ED - L2ED	L5EN - L2ED	L5ED - L2EN	L5EN - L2EN
Glu	11.772	8.8898e-07	6.0511	1.7224e-06	L0EN - L0ED	L12ED - L0ED	L12EN - L0ED	L2EN - L0ED	L5ED - L0ED	L5EN - L0ED	L12ED - L0EN	L12EN - L0EN	L12ED - L2ED	L12ED - L2EN	L12ED - L5ED	L12ED - L5EN	L12EN - L2ED	L12EN - L2EN	L12EN - L5ED	L12EN - L5EN
ADP	11.687	9.5313e-07	6.0208	1.809e-06	L0ED - L0EN	L0ED - L12ED	L0ED - L12EN	L0ED - L2ED	L0ED - L2EN	L0ED - L5ED	L0ED - L5EN	L0EN - L5ED	L0EN - L5EN	L12ED - L5ED	L12ED - L5EN	L2ED - L12EN	L12EN - L5EN	L2ED - L5ED	L2ED - L5EN	L2EN - L5ED	L2EN - L5EN
Gal1P	11.183	1.4503e-06	5.8385	2.6976e-06	L0ED - L12ED	L0ED - L12EN	L0ED - L5ED	L0ED - L5EN	L0EN - L12ED	L0EN - L12EN	L0EN - L5ED	L0EN - L5EN	L2ED - L12ED	L2EN - L12ED	L12ED - L5EN	L2ED - L12EN	L2EN - L12EN	L12EN - L5EN	L2ED - L5ED	L2ED - L5EN	L2EN - L5ED	L2EN - L5EN
RUTIN	10.49	2.6399e-06	5.5784	4.7314e-06	L0ED - L12ED	L0ED - L12EN	L0ED - L5ED	L0ED - L5EN	L0EN - L12ED	L0EN - L12EN	L0EN - L5ED	L0EN - L5EN	L12ED - L5ED	L12ED - L5EN	L2ED - L12EN	L2EN - L12EN	L2ED - L5ED	L2ED - L5EN	L2EN - L5ED	L2EN - L5EN
AMP	10.487	2.6455e-06	5.5775	4.7314e-06	L0ED - L0EN	L0ED - L12ED	L0ED - L12EN	L0ED - L2ED	L0ED - L2EN	L0ED - L5ED	L0ED - L5EN	L0EN - L12ED	L0EN - L12EN	L0EN - L2EN	L0EN - L5ED	L0EN - L5EN	L2ED - L5ED	L2ED - L5EN
UXP	10.393	2.875e-06	5.5414	5.0449e-06	L0ED - L12ED	L0ED - L12EN	L0ED - L2EN	L0ED - L5ED	L0ED - L5EN	L0EN - L12ED	L0EN - L12EN	L0EN - L5ED	L0EN - L5EN	L2ED - L12ED	L12ED - L5EN	L2ED - L12EN	L2ED - L5ED	L2ED - L5EN	L2EN - L5ED	L2EN - L5EN
CP2	10.09	3.7728e-06	5.4233	6.4975e-06	L0EN - L0ED	L0ED - L12ED	L0ED - L12EN	L0ED - L5ED	L0EN - L12ED	L0EN - L12EN	L0EN - L2ED	L0EN - L5ED	L0EN - L5EN	L2ED - L12ED	L2EN - L12ED	L5EN - L12ED	L2EN - L12EN	L5EN - L12EN	L2EN - L2ED	L2ED - L5ED	L2EN - L5ED	L2EN - L5EN	L5EN - L5ED
CTP	9.285	7.9836e-06	5.0978	1.35e-05	L0ED - L12ED	L0ED - L12EN	L0ED - L5ED	L0ED - L5EN	L0EN - L12ED	L0EN - L12EN	L0EN - L5ED	L0EN - L5EN	L2ED - L12ED	L2EN - L12ED	L2ED - L12EN	L2EN - L12EN	L2ED - L5ED	L2ED - L5EN	L2EN - L5ED	L2EN - L5EN
3CGA	8.8778	1.1848e-05	4.9263	1.9676e-05	L0ED - L12ED	L0ED - L12EN	L0ED - L5ED	L0ED - L5EN	L0EN - L12ED	L0EN - L12EN	L0EN - L5ED	L0EN - L5EN	L2ED - L12ED	L2EN - L12ED	L2ED - L12EN	L2EN - L12EN	L2ED - L5ED	L2ED - L5EN	L2EN - L5ED	L2EN - L5EN
Try	8.7704	1.3173e-05	4.8803	2.1492e-05	L12ED - L0ED	L12EN - L0ED	L2ED - L0ED	L2EN - L0ED	L5ED - L0ED	L5EN - L0ED	L2EN - L0EN	L5ED - L0EN	L5EN - L0EN	L2EN - L12ED	L5EN - L12ED	L2EN - L12EN	L5EN - L12EN	L2EN - L2ED	L5EN - L2ED	L5EN - L5ED
Ser	8.4128	1.8859e-05	4.7245	3.0239e-05	L12ED - L0ED	L12EN - L0ED	L12ED - L0EN	L12EN - L0EN	L12ED - L2ED	L12ED - L2EN	L12ED - L5ED	L12ED - L5EN	L12EN - L2ED	L12EN - L2EN	L12EN - L5ED	L12EN - L5EN
FQA	8.1696	2.4199e-05	4.6162	3.8144e-05	L0ED - L12ED	L2ED - L0ED	L2EN - L0ED	L0EN - L12ED	L0EN - L12EN	L2EN - L0EN	L2ED - L12ED	L2EN - L12ED	L5ED - L12ED	L5EN - L12ED	L2ED - L12EN	L2EN - L12EN	L5EN - L12EN	L2EN - L5ED	L2EN - L5EN
c-Acon	7.9786	2.9526e-05	4.5298	4.5766e-05	L0ED - L12EN	L0ED - L2ED	L0ED - L2EN	L0ED - L5ED	L0ED - L5EN	L0EN - L12EN	L0EN - L2ED	L0EN - L2EN	L0EN - L5ED	L0EN - L5EN	L12ED - L2ED	L12ED - L2EN	L12ED - L5EN	L12EN - L2EN	L12EN - L5EN	L5ED - L2EN	L5ED - L5EN
Caf-Lys	7.712	3.9162e-05	4.4071	5.9706e-05	L0ED - L12ED	L0ED - L12EN	L0EN - L12ED	L0EN - L12EN	L0EN - L5ED	L2ED - L12ED	L2EN - L12ED	L5ED - L12ED	L5EN - L12ED	L2ED - L12EN	L2EN - L12EN	L5ED - L12EN	L5EN - L12EN	L2EN - L5ED
CHA1	6.9325	9.2498e-05	4.0339	0.00013875	L0ED - L12ED	L0ED - L12EN	L0ED - L5ED	L0ED - L5EN	L0EN - L12ED	L0EN - L12EN	L0EN - L5ED	L0EN - L5EN	L2ED - L12ED	L2ED - L12EN	L2EN - L12EN	L2ED - L5ED	L2ED - L5EN	L2EN - L5ED	L2EN - L5EN
Pro	6.2043	0.00021683	3.6639	0.00032009	L12ED - L0ED	L12EN - L0ED	L12ED - L0EN	L12EN - L0EN	L12ED - L2ED	L12ED - L2EN	L12ED - L5ED	L12EN - L2ED	L12EN - L2EN	L12EN - L5ED	L12EN - L5EN	L5EN - L2ED
Fru/Glc	5.4398	0.00056114	3.2509	0.00081541	L12ED - L0ED	L12EN - L0ED	L2ED - L0ED	L5ED - L0ED	L12ED - L0EN	L12EN - L0EN	L12ED - L2ED	L12ED - L2EN	L12ED - L5EN	L12EN - L2ED	L12EN - L2EN	L12EN - L5EN	L5ED - L5EN
Glc	5.1542	0.00081343	3.0897	0.0011638	L0EN - L0ED	L2ED - L0ED	L2EN - L0ED	L0EN - L12ED	L2ED - L12ED	L2EN - L12ED	L5ED - L12ED	L2ED - L12EN	L2EN - L12EN	L2EN - L5ED	L2EN - L5EN
Starch	4.9997	0.00099812	3.0008	0.0014064	L2ED - L0ED	L2EN - L0ED	L0EN - L12EN	L2ED - L12ED	L2EN - L12ED	L5ED - L12ED	L2ED - L12EN	L2EN - L12EN	L5ED - L12EN	L2ED - L5EN	L2EN - L5EN
UTP	4.8743	0.0011808	2.9278	0.001639	L0ED - L12ED	L0EN - L12ED	L0EN - L12EN	L0EN - L5ED	L0EN - L5EN	L2ED - L12ED	L2EN - L12ED	L2ED - L12EN	L2EN - L12EN	L2ED - L5ED	L2ED - L5EN	L2EN - L5ED	L2EN - L5EN
(Glc+Fru)/Suc	4.2861	0.0026632	2.5746	0.0036424	L0EN - L0ED	L12EN - L0ED	L2ED - L0ED	L2EN - L0ED	L5EN - L0ED	L0EN - L12ED	L12EN - L12ED	L2ED - L12ED	L2EN - L12ED	L5EN - L12ED	L2EN - L5ED	L2EN - L5EN
CP	3.5761	0.0075192	2.1238	0.010135	L0ED - L12ED	L0ED - L2ED	L0ED - L5ED	L0EN - L12ED	L0EN - L12EN	L0EN - L2ED	L0EN - L5ED	L0EN - L5EN	L2EN - L5ED
Fru	3.2786	0.011833	1.9269	0.01572	L12EN - L0ED	L2ED - L0ED	L2EN - L0ED	L5ED - L0ED	L5EN - L0ED	L2EN - L12ED	L5ED - L12ED
UDP	3.2477	0.012411	1.9062	0.016257	L0ED - L5EN	L0EN - L5EN	L12ED - L5EN	L2ED - L5EN	L2EN - L5EN
Leu	3.1385	0.014704	1.8326	0.018993	L12ED - L0ED	L5EN - L0ED	L12ED - L0EN	L12EN - L0EN	L2EN - L0EN	L5ED - L0EN	L5EN - L0EN	L12ED - L2ED
Cys	2.9078	0.021132	1.6751	0.026921	L5ED - L0ED	L5EN - L0ED	L5ED - L0EN	L5EN - L0EN	L5ED - L12ED	L5EN - L12ED	L5ED - L12EN	L5EN - L12EN
PGA	2.7142	0.028777	1.541	0.036166	L0ED - L2EN	L0ED - L5EN	L12ED - L5EN	L12EN - L5EN	L2ED - L5EN	L5ED - L5EN
AKG	2.6627	0.031263	1.505	0.038766	L0ED - L12ED	L2ED - L12ED	L2EN - L12ED	L5ED - L12ED	L2ED - L12EN	L2ED - L5EN	L2EN - L5EN	L5ED - L5EN
T_acon	2.6169	0.033659	1.4729	0.041188	L0ED - L5ED	L0ED - L5EN	L12ED - L5ED	L12ED - L5EN	L12EN - L5ED
fumarate	2.542	0.037992	1.4203	0.045886	L0ED - L2EN	L0ED - L5EN	L0EN - L5EN	L12ED - L5EN	L12EN - L5EN	L2ED - L5EN	L5ED - L5EN

## Sheet: anova_posthoc Enzymes
Enzymes	f.value	p.value	#NAME?	FDR	Fisher's LSD		cube root + Pareto scaling
Acid Invertase	40.659	2.5912e-13	12.586	1.2956e-12	L12ED - L0ED	L2EN - L0ED	L5ED - L0ED	L5EN - L0ED	L12ED - L0EN	L12EN - L0EN	L5ED - L0EN	L5EN - L0EN	L12EN - L12ED	L12ED - L2ED	L12ED - L2EN	L12ED - L5ED	L12EN - L2ED	L12EN - L2EN	L12EN - L5ED	L12EN - L5EN	L5ED - L2ED	L5EN - L2ED	L5ED - L2EN	L5EN - L2EN	L5EN - L5ED
UDPG pyrophosphorylase	28.545	2.2901e-11	10.64	5.7254e-11	L12ED - L0ED	L5EN - L0ED	L12ED - L0EN	L12EN - L0EN	L5ED - L0EN	L5EN - L0EN	L12ED - L2ED	L12ED - L2EN	L12ED - L5ED	L12EN - L2ED	L12EN - L2EN	L12EN - L5ED	L5ED - L2ED	L5EN - L2ED	L5ED - L2EN	L5EN - L2EN	L5EN - L5ED
Cell wall Invertase	15.767	2.4215e-08	7.6159	4.0359e-08	L12ED - L0ED	L5EN - L0ED	L12ED - L0EN	L12EN - L0EN	L5EN - L0EN	L12ED - L2ED	L12ED - L2EN	L12ED - L5ED	L12EN - L2ED	L12EN - L2EN	L12EN - L5ED	L5EN - L2ED	L5ED - L2EN	L5EN - L2EN	L5EN - L5ED
Glucokinase	3.9803	0.0036592	2.4366	0.0045739	L0EN - L0ED	L5ED - L0ED	L5EN - L0ED	L0EN - L12ED	L2ED - L12ED	L2EN - L12ED	L5EN - L12ED
Fructokinase	2.7028	0.027624	1.5587	0.027624	L5ED - L0ED	L5ED - L12ED	L5EN - L12ED	L5ED - L2EN

## Sheet: Statistical analyses
Variables	Adjusted P (FDR)
Isocitrate	7.5285e-17
citrate	3.2286e-15
Tre6P	1.2173e-11
F6P	1.2173e-11
dXyl5P	3.3401e-11
CXP	5.3666e-11
RuBP	8.1343e-11
malate	9.7174e-11
CHA4	2.0628e-10
Shikimate	4.4222e-10
Phe	6.0945e-10
Thre	9.0925e-10
Arg	9.4014e-10
6PG	2.3001e-09
Gln	2.3998e-09
His	2.4183e-09
CDP	8.5548e-09
Asp	9.7918e-09
Asn	1.2148e-08
Ileu	2.0436e-08
Man6P	2.0637e-08
AXP	2.1007e-08
Nitrate	2.1289e-08
S7P	2.9146e-08
5CGA	3.6e-08
UDPG	4.2247e-08
G6P	4.2574e-08
Lys	5.3033e-08
Gly	5.7879e-08
GXP	6.9544e-08
UMP	6.9854e-08
GMP	6.9854e-08
GlyP	8.5747e-08
ATP	1.1357e-07
Val	1.184e-07
PEP	1.3186e-07
KR	2.415e-07
Ala	2.4426e-07
Suc6P	3.628e-07
Tyr	3.7786e-07
CMP	4.1006e-07
P5P	5.292e-07
Ornithine	5.3983e-07
G1P_Man1P	7.7035e-07
Rib1P	1.2101e-06
Citruline	1.5903e-06
Pyr	1.6142e-06
Glu	1.7224e-06
ADP	1.809e-06
Gal1P	2.6976e-06
Rutin	4.7314e-06
AMP	4.7314e-06
UXP	5.0449e-06
CP2	6.4975e-06
CTP	1.35e-05
3CGA	1.9676e-05
Try	2.1492e-05
Ser	3.0239e-05
FQA	3.8144e-05
c-Acon	4.5766e-05
Caf-Lys	5.9706e-05
CHA1	0.00013875
Pro	0.00032009
Fru/Glc	0.00081541
Glc	0.0011638
Starch	0.0014064
UTP	0.001639
(Glc+Fru)/Suc	0.0036424
CP	0.010135
Fru	0.01572
UDP	0.016257
Leu	0.018993
Cys	0.026921
PGA	0.036166
AKG	0.038766
T_acon	0.041188
fumarate	0.045886
Acid Invertase	1.2956e-12
UDPG pyrophosphorylase	5.7254e-11
Cell wall Invertase	4.0359e-08
Glucokinase	0.0045739
Fructokinase	0.027624
