# Supplementary material for: The Evolution of Leaf Function during Development Is Reflected in Profound Changes in the Metabolic Composition of the Vacuole
Source: Metabolites. 2021 Dec 6;11(12):848. doi: 10.3390/metabo11120848 (PMC8707551; doi:10.3390/metabo11120848)
Supplement: Supplementary file 1 [file metabolites-11-00848-s001.zip › supdata_metabolites/Table S2_NAF Data.xlsx]

## Sheet: NAF12
	NAF37			NAF 39			NAF40			% mean			ET
Metabolite	Plastid	Cytosol	Vacuole	Plastid	Cytosol	Vacuole	Plastid	Cytosol	Vacuole	Plast	Cyt	Vac	Plast	Cyt	Vac	DM	DM, n=2
ADP	45	53	2	55	35	10	49	51	0	49.6667	46.3333	4	4.10961	8.05536	4.32049	5.15202
AKG	16	84	0	29	19	52	45	48	7	30	50.3333	19.6667	11.8603	26.5874	23.041	3.13963
Ala	9	31	60				20	10	70	14.5	20.5	65	5.5	10.5	5	2.51995
AMP	22	78	0	35	50	15	35	58	7	30.6667	62	7.33333	6.12826	11.7757	6.12826	4.80078
AR	0	0	100	0	0	100	0	0	100	0	0	100	0	0	0	10.7466	U
Asn	2	33	65				9	14	77	5.5	23.5	71	3.5	9.5	6	3.26428
Asp	28	28	44	37	15	48	37	15	48	34	19.3333	46.6667	4.24264	6.12826	1.88562	2.36545
ATP	18	82	0	39	61	0	28	72	0	28.3333	71.6667	0	8.57645	8.57645	0	7.36972
C_acon	3	83	14				0	87	13	1.5	85	13.5	1.5	2	0.5	2.1592
Caf-Lys	0	0	100	0	0	100	0	0	100	0	0	100	0	0	0	15.5553	U
CDP	33	47	20				41	40	19	37	43.5	19.5	4	3.5	0.5	5.07235
citrate	0	0	100				1	0	99	0.5	0	99.5	0.5	0	0.5	5.09488
CMP	0	80	20				0	62	38	0	71	29	0	9	9	5.16385
CP	0	12	88	0	10	90	0	0	100	0	7.33333	92.6667	0	5.24934	5.24934	5.09742
CP2	0	0	100	17	83	0	0	0	100	5.66667	27.6667	66.6667	8.01388	39.1266	47.1405	19.9006	U
dX5P	52	20	28				51	43	6	51.5	31.5	17	0.5	11.5	11	14.1999	U
E4P	56	44	0							56	44	0				21.3074	U
F16bP	23	76	1	21	62	17	27	73	0	23.6667	70.3333	6	2.49444	6.01849	7.78888	6.26507
F6P	18	53	29	15	73	12	27	22	51	20	49.3333	30.6667	5.09902	20.9815	15.9652	2.1841
FQA	0	0	100	0	0	100	0	0	100	0	0	100	0	0	0	13.0633	U
Fru	0	21	79	0	0	100	0	5	95	0	8.66667	91.3333	0	8.95669	8.95669	6.7483
fumarate	20	80	0	7	93	0	25	75	0	17.3333	82.6667	0	7.58654	7.58654	0	16.4341	U
G1P_Man1P	0	42	58	8	0	92	8	22	70	5.33333	21.3333	73.3333	3.77124	17.1529	14.0791	3.66068
G6P	22	78	0	29	71	0	34	66	0	28.3333	71.6667	0	4.92161	4.92161	0	8.39612
GABA	6	23	71				18	1	81	12	12	76	6	11	5	2.87045
Gal1P	0	7	93	0	0	100	4	3	93	1.33333	3.33333	95.3333	1.88562	2.86744	3.29983	4.16123
GDP	15	73	12				26	68	6	20.5	70.5	9	5.5	2.5	3	5.6948
Glc	0	21	79	0	0	100	0	2	98	0	7.66667	92.3333	0	9.46338	9.46338	9.11428
Gln	17	34	49				28	11	61	22.5	22.5	55	5.5	11.5	6	2.87638
Glu	32	28	40	40	20	40	42	14	44	38	20.6667	41.3333	4.32049	5.73488	1.88562	2.47067
				24	10	66				24	10	66	0	0	0	0.81625
GlyP	4	96	0	30	10	60	12	51	37	15.3333	52.3333	32.3333	10.873	35.122	24.7162	2.9906
				5	55	40				5	55	40				2.69735
Ile	8	20	72	17	83	0	18	12	70	14.3333	38.3333	47.3333	4.49691	31.7525	33.4797	6.53612
Isocitrate	0	0	100				0	0	100	0	0	100	0	0	0	6.33985
Leu	3	36	61	8	92	0	14	24	62	8.33333	50.6667	41	4.49691	29.6348	28.9943	3.43207
Lys	14	28	58				24	23	53	19	25.5	55.5	5	2.5	2.5	1.858
malate	0	21	79	0	0	100	4	9	87	1.33333	10	88.6667	1.88562	8.60233	8.65384	4.49377
Man6P	4	63	33	10	84	6	12	47	41	8.66667	64.6667	26.6667	3.39935	15.1511	14.9741	2.38607
				15	32	53				15	32	53				3.4619
P5P	76	16	8	29	19	52	71	14	15	58.6667	16.3333	25	21.0766	2.0548	19.3046	2.95587
PEP	58	28	14	21	79	0	59	35	6	58.5	31.5	10	0.5	3.5	4	9.85805	5
PG	73	27	0	94	0	6	69	31	0	78.6667	19.3333	2	10.9646	13.7679	2.82843	8.20383
PGA	48	44	8	69	16	15	55	45	0	57.3333	35	7.66667	8.73053	13.4412	6.12826	5.11103
Phe	26	26	48				36	14	50	31	20	49	5	6	1	2.25137
Pro	0	74	26	11	89	0	13	40	47	8	67.6667	24.3333	5.71548	20.4993	19.2238	3.40697
pyruvate	78	0	22				85	0	15	81.5	0	18.5	3.5	0	3.5	8.43952
R1P	5	35	60				13	46	41	9	40.5	50.5	4	5.5	9.5	3.28303
RUTIN	0	71	29	0	100	0	0	58	42	0	76.3333	23.6667	0	17.5563	17.5563	26.7937	U
S7P	54	46	0	52	48	0	52	48	0	52.6667	47.3333	0	0.942809	0.942809	0	5.46922
Ser	10	35	55	19	16	65	20	18	62	16.3333	23	60.6667	4.49691	8.52447	4.18994	2.06215
Shikimate	0	69	31				2	59	39	1	64	35	1	5	4	1.11035
Suc	0	77	23	13	87	0	0	67	33	0	72	28	0	5	5	12.7524	8
succinate	13	87	0	13	87	0	14	86	0	13.3333	86.6667	0	0.471405	0.471405	0	4.25142
T_acon	6	94	0				0	100	0	3	97	0	3	3	0	13.0249	U
T6P	4	96	0	0	0	100	28	72	0	10.6667	56	33.3333	12.3648	40.7922	47.1405	20.4811	U
Thr	12	28	60				23	15	62	17.5	21.5	61	5.5	6.5	1	2.33718
TOMATIN	0	100	0	0	56	44	0	90	10	0	82	18	0	18.8326	18.8326	7.80515
Val	10	24	66	1	48	51	25	14	61	12	28.6667	59.3333	9.89949	14.2673	6.2361	4.60072

## Sheet: NAF5
	NAF26			NAF29			NAF30			% Mean			ET
Metabolite	Plast	Cyt	Vac	Plast	Cyt	Vac	Plast	Cyt	Vac	Plast	Cyt	Vac	Plast	Cyt	Vac	DM	DM, n=2
ADP	46	54	0	52	48	0	63	37	0	53.6667	46.3333	0	7.03957	7.03957	0	4.53078
AKG	0	88	12	13	64	23	0	100	0	4.33333	84	11.6667	6.12826	14.9666	9.39267	4.43252
Ala	0	77	23	10	64	26	31	0	69	13.6667	47	39.3333	12.9185	33.6551	21.0132	3.37897
AMP	0	93	7	50	50	0	0	100	0	16.6667	81	2.33333	23.5702	22.1058	3.29983	5.575
AR	0	0	100	0	12	88	0	0	100	0	4	96	0	5.65685	5.65685	7.01203
Asn	0	13	87	0	38	62	4	15	81	1.33333	22	76.6667	1.88562	11.3431	10.6562	5.3109
Asp	13	87	0	29	57	14	47	9	44	29.6667	51	19.3333	13.8884	32.1248	18.3545	3.24572
ATP	21	79	0	11	89	0	0	89	11	10.6667	85.6667	3.66667	8.57645	4.71405	5.18545	5.12113
C_acon	14	67	19				24	52	24	19	59.5	21.5	5	7.5	2.5	3.51197
Cafder	0	0	100	0	0	100	0	0	100	0	0	100	0	0	0	9.38563
CDP	43	57	0				64	36	0	53.5	46.5	0	10.5	10.5	0	5.89778
cit	2	0	98				18	0	82	10	0	90	8	0	8	10.7304
CMP	0	35	65				0	18	82	0	26.5	73.5	0	8.5	8.5	11.8578
CP	0	25	75	0	95	5	0	12	88	0	18.5	81.5	0	6.5	6.5	11.9096	6
CP2	0	29	71	0	25	75	8	0	92	2.66667	18	79.3333	3.77124	12.8323	9.10433	5.67958
dX5P	42	58	0				88	0	12	65	29	6	23	29	6	12.0682	U
E4P	67	33	0	88	12	0				77.5	22.5	0	10.5	10.5	0	20.7159	U
F16BP	25	75	0	10	87	3	24	76	0	19.6667	79.3333	1	6.84755	5.4365	1.41421	6.14828
F6P	16	84	0	17	76	7	48	46	6	27	68.6667	4.33333	14.8549	16.3571	3.09121	3.08728
FQA	0	0	100	0	13	87	4	0	96	1.33333	4.33333	94.3333	1.88562	6.12826	5.4365	5.01275
fru	0	17	83	0	53	47	6	14	80	2	28	70	2.82843	17.72	16.3095	8.99252
fum	5	64	31	10	52	38	7	34	59	7.33333	50	42.6667	2.0548	12.3288	11.8977	4.655
G1P_Man1P	0	50	50	2	53	45	12	40	48	4.66667	47.6667	47.6667	5.24934	5.55778	2.0548	2.86638
G6P	14	86	0	17	79	4	24	65	11	18.3333	76.6667	5	4.18994	8.73053	4.54606	2.13162
GABA	3	62	35	11	54	35	31	0	69	15	38.6667	46.3333	11.7757	27.5358	16.0278	4.60087
Gal1P	5	0	95	0	43	57	14	0	86	6.33333	14.3333	79.3333	5.79272	20.2704	16.2138	4.47605
GDP	21	79	0				24	76	0	22.5	77.5	0	1.5	1.5	0	5.14542
glc	0	3	97	0	42	58	7	0	93	2.33333	15	82.6667	3.29983	19.1311	17.5182	9.60098
Gln	0	44	56	0	56	44	15	35	50	5	45	50	7.07107	8.60233	4.89898	4.37958
Glu	18	82	0	34	55	11	51	11	38	34.3333	49.3333	16.3333	13.4743	29.2613	15.9652	3.17953
GlyP	12	88	0	31	63	6	22	68	10	21.6667	73	5.33333	7.7603	10.8012	4.10961	2.72595
Ile	0	61	39	0	65	35	15	33	52	5	53	42	7.07107	14.2361	7.25718	3.30873
Isocit	0	0	100				9	0	91	4.5	0	95.5	4.5	0	4.5	8.6329
Leu	0	82	18	0	80	20	23	24	53	7.66667	62	30.3333	10.8423	26.8825	16.0485	3.70328
Lys	0	67	33	0	67	33	8	36	56	2.66667	56.6667	40.6667	3.77124	14.6135	10.8423	4.25948
mal	4	0	96	9	2	89	18	0	82	10.3333	0.666667	89	5.79272	0.942809	5.71548	5.77917
Man6P	9	76	15	5	87	8	24	49	27	12.6667	70.6667	16.6667	8.17856	15.9652	7.84573	2.7942
P5P	39	61	0	36	64	0	48	52	0	41	59	0	5.09902	5.09902	0	6.62682
PEP	55	45	0	48	0	52	82	0	18	68.5	22.5	9	13.5	22.5	9	11.2862	6
PG	72	28	0	72	28	0	80	20	0	74.6667	25.3333	0	3.77124	3.77124	0	6.74202
PGA	53	47	0	59	41	0	60	40	0	57.3333	42.6667	0	3.09121	3.09121	0	4.21412
Phe	7	91	2	12	64	24	44	11	45	21	55.3333	23.6667	16.3911	33.2298	17.5563	3.3634
Pro	10	0	90	32	40	28	24	0	76	22	13.3333	64.6667	9.09212	18.8562	26.5497	7.79293
pyr	47	53	0				81	19	0	64	36	0	17	17	0	10.1893
R1P	12	83	5				20	39	41	16	61	23	4	22	18	3.07138
RUTIN	0	64	36	0	80	20	0	31	69	0	58.3333	41.6667	0	20.4015	20.4015	20.7276	U
S7P	38	62	0	53	47	0	48	52	0	46.3333	53.6667	0	6.2361	6.2361	0	5.16907
Ser	0	57	43	0	65	35	16	17	67	5.33333	46.3333	48.3333	7.54247	20.9974	13.5974	3.30658
Shikimate	0	50	50				5	41	54	2.5	45.5	52	2.5	4.5	2	4.50333
suc	0	53	47	0	92	8	0	41	59	0	62	38	0	21.7715	21.7715	7.81737
Succ	11	60	29	17	60	23	21	3	76	16.3333	41	42.6667	4.10961	26.8701	23.6972	4.1186
T_acon	15	51	34				0	9	91	7.5	30	62.5	7.5	21	28.5	16.875	U
Thr	2	52	46	5	42	53	24	0	76	10.3333	31.3333	58.3333	9.74109	22.529	12.8149	3.42995
TOMATIN	4	45	51	0	48	52	0	21	79	1.33333	38	60.6667	1.88562	12.083	12.9701	4.7139
Tre6P	0	77	23	0	75	25	0	97	3	0	83	17	0	9.93311	9.93311	4.1723
Val	0	62	38	4	39	57	14	41	45	6	47.3333	46.6667	5.88784	10.403	7.84573	2.67695
UDPGal				9	86	5										1.99365

## Sheet: NAF2
	NAF16 (-GAPDH)				NAF17 (-GAPDH)				NAF19 (bicomp model)		% mean		SD
Metabolite	plastid	cytosol	cytoplasme	vac	plastid	cytosol	cytoplasme	vac	Cytoplasm	Vacuole	Cytoplasme	Vacuole	Cytoplasme	Vacuole	DM	DM, n=2
ADP	68	32	100	0	68	0	68	32	100	0	89.3333	10.6667	15.0849	15.0849	6.91253
AKG	0	26	26	74	0	60	60	40	80	20	55.3333	44.6667	22.291	22.291	4.43685
Ala	36	0	36	64	0	24	24	76	75	25	45	55	21.7715	21.7715	4.03565
AMP	22	78	100	0	25	19	44	56	100	0	81.3333	18.6667	26.3987	26.3987	6.87528
AR	0	0	0	100	0	0	0	100	0	100	0	100	0	0	6.17748
Asn	37	0	37	63	6	33	39	61	60	40	45.3333	54.6667	10.403	10.403	4.70587
Asp	59	0	59	41	30	8	38	62	100	0	65.6667	34.3333	25.7466	25.7466	4.88488
ATP	35	61	96	4	68	0	68	32	100	0	88	12	14.2361	14.2361	5.82775
C_acon	19	52	71	29	31	5	36	64			53.5	46.5	17.5	17.5	3.78093
Caf-Lys	0	0	0	100	0	0	0	100	0	100	0	100	0	0	6.45538
CDP	59	41	100	0	43	46	89	11			94.5	5.5	5.5	5.5	4.25155
citrate	0	31	31	69	26	2	28	72			29.5	70.5	1.5	1.5	1.31418
CMP	0	71	71	29	0	24	24	76			47.5	52.5	23.5	23.5	6.8666
CP	31	59	90	10	0	0	0	100	0	100	30	70	42.4264	42.4264	7.3264
CP2	24	0	24	76	0	7	7	93	0	100	10.3333	89.6667	10.0775	10.0775	6.54827
dXyl5P	100	0	100	0	51	0	51	49			75.5	24.5	24.5	24.5	15.4523	U
F16bP	98	0	98	2	57	0	57	43	100	0	85	15	19.8158	19.8158	9.38817
F6P	91	0	91	9	69	0	69	31	100	0	86.6667	13.3333	13.0213	13.0213	5.15223
FQA	30	0	30	70	0	19	19	81	18	82	22.3333	77.6667	5.4365	5.4365	4.83345
fru	0	0	0	100	14	0	14	86	0	100	4.66667	95.3333	6.59966	6.59966	5.80195
fumarate	0	0	0	100	28	0	28	72	11	89	13	87	11.5181	11.5181	15.4812	U
G1P_Man1P	0	79	79	21	0	74	74	26	87	13	80	20	5.35413	5.35413	3.09912
G6P	16	66	82	18	58	0	58	42	100	0	80	20	17.2047	17.2047	3.9656
GABA	30	0	30	70	0	19	19	81	84	16	44.3333	55.6667	28.4058	28.4058	3.43835
Gal1P	0	29	29	71	25	8	33	67	67	33	43	57	17.0489	17.0489	3.5832
GDP	84	16	100	0	25	66	91	9			95.5	4.5	4.5	4.5	6.35492
glc	0	0	0	100	12	8	20	80	0	100	6.66667	93.3333	9.42809	9.42809	5.64565
Gln	51	0	51	49	29	0	29	71	56	44	53.5	46.5	2.5	2.5	14.2282	6.3
Glu	69	0	69	31	32	10	42	58	100	0	70.3333	29.6667	23.6972	23.6972	5.67227
GlyP	98	0	98	2	35	10	45	55	96	4	79.6667	20.3333	24.5266	24.5266	6.24012
Ileu	39	0	39	61	17	11	28	72	100	0	55.6667	44.3333	31.6684	31.6684	5.2481
Isocitrate	0	0	0	100	19	0	19	81			9.5	90.5	9.5	9.5	3.7253
Leu	34	0	34	66	29	0	29	71	66	34	43	57	16.3911	16.3911	11.0465	U
Lys	42	2	44	56	14	26	40	60	69	31	51	49	12.8323	12.8323	3.03277
malate	0	0	0	100	9	20	29	71	8	92	12.3333	87.6667	12.2293	12.2293	2.81218
Man6P	13	72	85	15	26	49	75	25	100	0	86.6667	13.3333	10.274	10.274	2.93057
P5P	61	39	100	0	62	0	62	38	100	0	87.3333	12.6667	17.9134	17.9134	5.3694
PEP	86	14	100	0	51	0	51	49	0	100	75.5	24.5	24.5	24.5	21.6832	8.1
PG	100	0	100	0	64	0	64	36	100	0	88	12	16.9706	16.9706	11.184
PGA	78	22	100	0	53	0	53	47	100	0	84.3333	15.6667	22.156	22.156	8.75403
Phe	74	0	74	26	30	0	30	70	100	0	68	32	28.8906	28.8906	6.58037
Pro	66	0	66	34	0	18	18	82	46	54	43.3333	56.6667	19.6864	19.6864	6.27293
pyruvate	70	0	70	30	22	61	83	17			76.5	23.5	6.5	6.5	12.4165
R1P	0	100	100	0	42	22	64	36			82	18	18	18	6.64445
RUTIN	56	4	60	40	0	6	6	94	88	12	51.3333	48.6667	34.0327	34.0327	10.8001
S7P	24	52	76	24	34	0	34	66	100	0	70	30	27.2764	27.2764	9.79755
Ser	32	0	32	68	9	22	31	69	61	39	41.3333	58.6667	13.9124	13.9124	4.47385
Shikimate	0	13	13	87	29	0	29	71			21	79	8	8	5.62648
suc	0	6	6	94	0	45	45	55	35	65	28.6667	71.3333	16.5395	16.5395	7.26067
succinate	5	0	5	95	18	0	18	82	22	78	15	85	7.25718	7.25718	10.0225
T_acon	0	9	9	91	5	0	5	95			7	93	2	2	10.1601
Thr	8	0	8	92	10	14	24	76	76	24	36	64	29.0287	29.0287	5.29662
TOMATIN	0	0	0	100	1	0	1	99	11	89	4	96	4.96655	4.96655	9.43985
Tre6P	0	26	26	74	7	47	54	46	0	100	40	60	14	14	14.2503	5.9
Val	43	0	43	57	18	11	29	71	92	8	54.6667	45.3333	27.0103	27.0103	5.44418

## Sheet: NAF0
	NAF7		NAF9		NAF10		Mean		sd
	cytoplasm	Vacuole	cytoplasm	Vacuole	cytoplasm	Vacuole	cytoplasm	Vacuole	cytoplasm	Vacuole	DM	DM, n=2
ADP	91	9	100	0	100	0	97	3	4.24264	4.24264	7.31755
AKG	49	51	22	78	87	13	52.6667	47.3333	26.6625	26.6625	7.36693
Ala	30	70			61	39	45.5	54.5	15.5	15.5	6.92073
AMP	9	91	83	17	100	0	64	36	39.5053	39.5053	9.91458
AR	12	88	23	77			17.5	82.5	5.5	5.5	3.90388
Asn	58	42			72	28	65	35	7	7	6.7611
Asp	43	57	59	41	63	37	55	45	8.64099	8.64099	6.53187
ATP	100	0	100	0	100	0	100	0	0	0	7.54822
Caf-Lys	21	79	10	90			15.5	84.5	5.5	5.5	4.0409
CP	53	47	65	35	100	0	72.6667	27.3333	19.9388	19.9388	5.91972
CP2	36	64	37	63	98	2	57	43	28.9943	28.9943	6.33243
F1_6bP	100	0	100	0	87	13	95.6667	4.33333	6.12826	6.12826	7.1184
F6P	80	20	99	1	100	0	93	7	9.20145	9.20145	3.86668
FQA	56	44	50	50			53	47	3	3	4.33215
fru	21	79	27	73	38	62	28.6667	71.3333	7.03957	7.03957	6.8309
fumarate	24	76	34	66	71	29	43	57	20.2155	20.2155	23.1443	U
G1P_M1P	71	29	100	0	100	0	90.3333	9.66667	13.6707	13.6707	4.7087
G6P	94	6	93	7	100	0	95.6667	4.33333	3.09121	3.09121	3.2381
GABA	34	66	63	37	50	50	49	51	11.8603	11.8603	5.5029
Gal1P	80	20	83	17	82	18	81.6667	18.3333	1.24722	1.24722	3.41727
glc	26	74	36	64	41	59	34.3333	65.6667	6.2361	6.2361	6.30478
Gln	7	93			74	26	40.5	59.5	33.5	33.5	10.3939
Glu	46	54	62	38	64	36	57.3333	42.6667	8.05536	8.05536	8.53323
GlyP	16	84	63	37	71	29	50	50	24.2625	24.2625	10.0596
Ile	46	54	22	78	55	45	41	59	13.9284	13.9284	15.9579	U
Isocitrate					69	31	69	31	0	0	9.67
Leu	52	48	9	91	79	21	46.6667	53.3333	28.8251	28.8251	21.2078	U
Lys	50	50	25	75	63	37	46	54	15.7692	15.7692	7.6348
malate	20	80	34	66	85	15	46.3333	53.6667	27.9325	27.9325	5.93828
Man6P	100	0	90	10	100	0	96.6667	3.33333	4.71405	4.71405	3.87
P5P	70	30	86	14	100	0	85.3333	14.6667	12.2565	12.2565	5.29855
PEP	0	100	86	14	90	10	58.6667	41.3333	41.5157	41.5157	9.04507
PG	79	21	100	0	81	19	86.6667	13.3333	9.46338	9.46338	10.4403
PGA	75	25	82	18	89	11	82	18	5.71548	5.71548	9.57463
Phe	32	68	56	44	50	50	46	54	10.198	10.198	8.20517
Pro	20	80			46	54	33	67	13	13	7.33803
pyruvate			0	100	100	0	50	50	50	50	29.2745	U
RUTIN	2	98	4	96			3	97	1	1	10.2294
S7P	0	100	13	87	39	61	17.3333	82.6667	16.2138	16.2138	12.498	U
Ser	37	63	39	61	54	46	43.3333	56.6667	7.58654	7.58654	7.08007
suc	16	84	1	99	22	78	8.5	91.5	7.5	7.5	11.5848	9.2
succ	23	77	37	63	79	21	46.3333	53.6667	23.7954	23.7954	15.8957	U
Thr	37	63			51	49	44	56	7	7	11.1026	U
TOMATIN	48	52	23	77			35.5	64.5	12.5	12.5	4.9541
T6P	47	53	52	48	85	15	61.3333	38.6667	16.8589	16.8589	6.50413
UDPGal	73	27	66	34			69.5	30.5	3.5	3.5	6.66122
Val	49	51	54	46	51	49	51.3333	48.6667	2.0548	2.0548	6.77333

## Sheet: sugar and organic acids
		Plast	Cyt	Vac	SD,p	SD,c	SD,v	suc
citrate	L0
	L2		29.5	70.5		1.5	1.5
	L5	10	0	90	8	0	8
	L12	0.5	0	99.5	0.5	0	0.5
fru	L0		28.6667	71.3333		7.03957	7.03957
	L2		4.66667	95.3333		6.59966	6.59966
	L5	2	28	70	2.82843	17.72	16.3095
	L12	0	8.66667	91.3333	0	8.95669	8.95669
fumarate	L0		43	57		20.2155	20.2155
	L2	0	15	85		14.1657	14.1657
	L5	7.33333	50	42.6667	2.0548	12.3288	11.8977
	L12	17.3333	82.6667	0	7.58654	7.58654	0
glc	L0		34.3333	65.6667		6.2361	6.2361
	L2		6.66667	93.3333		9.42809	9.42809
	L5	2.33333	15	82.6667	3.29983	19.1311	17.5182
	L12	0	7.66667	92.3333	0	9.46338	9.46338
malate	L0		46.3333	53.6667		27.9325	27.9325
	L2		12.3333	87.6667		12.2293	12.2293
	L5	10.3333	0.666667	89	5.79272	0.942809	5.71548
	L12	1.33333	10	88.6667	1.88562	8.60233	8.65384
sucrose	L0		8.5	91.5		7.5	7.5
	L2		28.6667	71.3333		16.5395	16.5395
	L5	0	62	38	0	21.7715	21.7715
	L12		72	28		5	5
Isocitrate	L0
	L2	0	9.5	90.5	0	9.5	9.5
	L5	4.5	0	95.5	4.5	0	4.5
	L12	0	0	100	0	0	0
succinate	L0
	L2	0	15	85		7.25718	7.25718
	L5	16.3333	41	42.6667	4.10961	26.8701	23.6972
	L12	13.3333	86.6667	0	0.471405	0.471405	0
Oxoglutarate	L0	0	0	0	0	0	0
	L2		55.3333	44.6667		22.291	22.291
	L5	4.33333	84	11.6667	6.12826	14.9666	9.39267
	L12	30	50.3333	19.6667	11.8603	26.5874	23.041
L2 AVEC 2 COMP
		Plast	Cyt	Vac	ET,p	ET,c	ET,v
citrate	L0	0	0	0	0	0	0
	L2		34	66		3	3
	L5	10	0	90	11.3137	0	11.3137
	L12	0.5	0	99.5	0.707107	0	0.707107
fru	L0		21.6	78.4		13.4462	13.4462
	L2		6	94		8	8
	L5	2	28	70	3.4641	21.7025	19.975
	L12	0	8.66667	91.3333	0	10.9697	10.9697
fumarate	L0		39.8	60.2		18.7136	18.7136
	L2		15	85		12.66	12.66
	L5	7.33333	50	42.6667	2.51661	15.0997	14.5717
	L12	17.3333	82.6667	0	9.29157	9.29157	0
glc	L0		28.8	71.2		12.3572	12.3572
	L2		8.33333	91.6667	11.1111	11.11	11.11
	L5		15	82.6667	4.04145	23.4307	21.4554
	L12	0	7.66667	92.3333	0	11.5902	11.5902
malate	L0		35.4	64.6		29.4924	29.4924
	L2		17.6667	82.3333		18.22	18.22
	L5	10.3333	0.666667	89	7.0946	1.1547	7
	L12	1.33333	10	88.6667	2.3094	10.5357	10.5987
suc	L0		9.4	90.6		9.5289	9.5289
	L2		26.6667	73.3333		13.7778	13.7778
	L5	0	62	38	0	26.6646	26.6646
	L12	4.33333	77	18.6667	7.50555	10	16.9214
Isocitrate	L0	0	0	0	0	0	0
	L2		12.5	87.5		12.5	12.5
	L5	4.5	0	95.5	6.36396	0	6.36396
	L12	0	0	100	0	0	0
succinate	L0		52.6667	47.3333		22.942	22.942
	L2		23	77		14.6667	14.6667
	L5	16.3333	41	42.6667	5.03322	32.909	29.023
	L12	13.3333	86.6667	0	0.57735	0.57735	0
Oxoglutarate	L0	0	0	0	0	0	0
	L2		55.3333	44.6667		19.55	19.55
	L5	4.33333	84	11.6667	7.50555	18.3303	11.5036
	L12	30	50.3333	19.6667	14.5258	32.5628	28.2194

## Sheet: Glc, Fru, Suc
nmol/gMF						%vac			Qvac				Qcyt					Volume	µmol/l _ Vac			mM Vac				SD
	Glc	Fru	Suc		FRU:GLC	Glc	Fru	Suc	Glc	Fru	Suc	FRU:GLC	Glc	Fru	Suc	FRU:GLC		Vac (%)	Glc	Fru	Suc	Glc	Fru	Suc		Glc	Fru	Suc	fru/glc	(G+F)/Suc
L0	11411.4	13518.4	2899.36	27829.1	1.18464	65.6667	71.3333	91.5	7493.47	9643.1	2652.92	1.28687	3917.91	3875.26	246.446	0.989115		0.354915	21113.4	27170.1	7474.79	21.1134	27.1701	7.47479		2.00506	2.85667	0.612688	1.28687	6.45952
L2	14311.1	16879.7	2393.72	33584.5	1.17948	93.3333	95.3333	71.3333	13357	16092	1707.52	1.20476	954.072	787.718	686.201	0.825638		0.430117	31054.3	37412.9	3969.9	31.0543	37.4129	3.9699		3.13696	6.49082	0.920471	1.20476	17.2466
L5	11347.1	21465.2	2108.95	34921.3	1.89169	82.6667	70	38	9380.28	15025.7	801.4	1.60184	1966.83	6439.57	1307.55	3.27408		0.472516	19851.7	31799.3	1696.03	19.8517	31.7993	1.69603		4.20687	9.89027	0.971713	1.60184	30.4541
L12	4311.26	12453.8	1840.99	18606.1	2.88867	92.3333	91.3333	28	3980.73	11374.5	515.478	2.85739	330.53	1079.33	1325.52	3.26546		0.54228	7340.72	20975.3	950.576	7.34072	20.9753	0.950576		0.752362	1.14828	0.169746	2.85739	29.7883
						SD_vac			SD_vac				SD_cyt						µmol/l _ Cyt			mM Cyt
						Glc	Fru	Suc	Glc	Fru	Suc		Glc	Fru	Suc			Cyt(%)	Glc	fru	sac	Glc	fru	sac		SD			fru/glc	(G+F)/Suc
L0	11411.4	13518.4	2899.36			6.2361	7.5	7.5	711.625	1013.88	217.452		1013.88	217.452	81206.2			0.223833	17503.7	17313.2	1101.03	17.5037	17.3132	1.10103		4.52962	0.971494	362.798	0.989115	31.6223
L2	14311.1	16879.7	2393.72			9.42809	16.5395	16.5395	1349.26	2791.82	395.91		2791.82	395.91	193094			0.204442	4666.72	3853.02	3356.47	4.66672	3.85302	3.35647		13.6558	1.93655	944.495	0.825638	2.53831
L5	11347.1	21465.2	2108.95			17.5182	21.7715	21.7715	1987.81	4673.31	459.15		4673.31	459.15	225559			0.213772	9200.6	30123.5	6116.55	9.2006	30.1235	6.11655		21.8612	2.14785	1055.14	3.27408	6.42914
L12	4311.26	12453.8	1840.99			9.46338	5	5	407.991	622.691	92.0497		622.691	92.0497	17589.5			0.184424	1792.23	5852.46	7187.34	1.79223	5.85246	7.18734		3.37642	0.499121	95.3758	3.26546	1.06363

## Sheet: cit Mal isocit
NAF moyen avec manno						%vac			%cytosol				Qvac			Qcytosol					volume	µmol/l _ Vac				mM vac				SD_Vac
	citrate	malate	Isocitrate			citrate	malate	Isocitrate	citrate	malate	Isocitrate		citrate	malate	Isocitrate	citrate	malate	Isocitrate			%vac	citrate	malate	Isocitrate		citrate	malate	Isocitrate		citrate	malate	Isocitrate
L0	850.669	1863.22	33.468	2747.36	L0		53.6667	69		46.3333	31		0	999.927	23.0929	850.669	863.291	10.3751		L0	0.354915	0	2817.37	65.0661	L0		2.81737			nd	1.46639	nd
L2	513.343	1188.01	21.6019	1722.95	L2	70.5	87.6667	90.5	34	13.3333	10		361.907	1041.49	19.5497	151.436	146.521	2.05218		L2	0.430117	841.414	2421.4	45.4521	L2	0.841414	2.4214	0.0454521		0.0179024	0.337779	0.00477122
L5	1693.45	1852.46	57.9187	3603.82	L5	90	89	95.5	0	0.666667	0		1524.1	1648.69	55.3124	169.345	203.77	2.60634		L5	0.472516	3225.5	3489.16	117.059	L5	3.2255	3.48916	0.117059		0.286711	0.22407	0.00551588
L12	6438.48	3611.26	238.855	10288.6	L12	99.5	88.6667	100	0	10	0		6406.28	3201.98	238.855	32.1924	409.276	0		L12	0.54228	11813.6	5904.66	440.465	L12	11.8136	5.90466	0.440465		0.0593648	0.576293	0
						SD_Vac			SD_Cyt				SD_Vac			SD_Cyt						µmol/l _ Cyt				mM cytosol				SD_Cyt
						citrate	malate	Isocitrate	citrate	malate	Isocitrate		citrate	malate	Isocitrate	citrate	malate	Isocitrate			%Cytosol	citrate	malate	Isocitrate		citrate	malate	Isocitrate		citrate	malate	Isocitrate
L0	850.669	1863.22	33.468			ND	27.9325	ND	ND	27.9325	ND			520.443			520.443			L0	0.223833	3800.47	3856.86	46.3519	L0		3.85686				2.32514	nd
L2	513.343	1188.01	21.6019			1.5	12.2293	9.5	1.5	12.2293	9.5		7.70015	145.285	2.05218	7.70015	145.285	2.05218		L2	0.204442	740.731	716.688	10.038	L2	0.740731	0.716688	0.010038		0.0376643	0.710642	0.010038
L5	1693.45	1852.46	57.9187			8	5.71548	4.5	0	0.942809	0		135.476	105.877	2.60634	0	17.4651	0		L5	0.213772	792.174	953.212	12.1921	L5	0.792174	0.953212	0.0121921		0	0.0816998	0
L12	6438.48	3611.26	238.855			0.5	8.65384	0	0	8.60233	0		32.1924	312.512	0	0	310.652	0		L12	0.184424	174.557	2219.22	0	L12	0.174557	2.21922	0		0	1.68445	0

## Sheet: dosage fum succ oxoglu_CytVac
NAF moyen avec manno					%vac			%cytosol				Qvac			Qcytosol					volume	µmol/l _ Vac				mM vac				SD Vac
	fumarate	succinate	oxoglutarate		fumarate	succinate	oxoglutarate	fumarate	succinate	oxoglutarate		fumarate	succinate	oxoglutarate	fumarate	succinate	oxoglutarate			%vac	fumarate	succinate	oxoglutarate		fumarate	succinate	oxoglutarate		fumarate	succinate	oxoglutarate
L0	16.1227	154.171	118.814		57	53.6667	47.3333	43	46.3333			9.18995	82.7387	56.2386	6.93277	71.4328	0		L0	0.354915	25.8934	233.122	158.456	L0	0.0258934	0.233122			0.00918329	0.103365	0.0892573
L2	8.27238	106.708	97.0663		87	85	44.6667	15	15.3333	55.3333		7.19697	90.7016	43.3563	1.24086	16.3619	53.71		L2	0.430117	16.7326	210.876	100.801	L2	0.0167326	0.210876	0.100801		0.00221526	0.0180043	0.050305
L5	9.07908	113.6	85.4004		42.6667	42.6667	11.6667	50	41	84		3.87374	48.4695	9.96338	4.53954	46.5761	71.7363		L5	0.472516	8.19811	102.577	21.0858	L5	0.00819811	0.102577	0.0210858		0.00228606	0.0569717	0.0169759
L12	10.0835	93.6499	63.2358		0	0	19.6667	82.6667	86.6667	50.3333		0	0	12.4364	8.3357	81.1632	31.8287		L12	0.54228	0	0	22.9335	L12	0	0	0.0229335		0	0	0.0268684
					SD_Vac			SD_Cytosol				SD_Vac			SD_Cytosol						µmol/l _ Cytosol				mM cytosol				SD Cytosol
					fumarate	succinate	oxoglutarate	fumarate	succinate	oxoglutarate		fumarate	succinate	oxoglutarate	fumarate	succinate	oxoglutarate			%Cytosol	fumarate	succinate	oxoglutarate		fumarate	succinate	oxoglutarate		fumarate	succinate	oxoglutarate
L0	16.1227	154.171	118.814		20.2155	23.7954	26.6625	20.2155	23.7954			3.25929	36.6857	31.6787	3.25929	36.6857	0		L0	0.223833	30.973	319.134	0	L0	0.030973	0.319134			0.0145613	0.163898	0
L2	8.27238	106.708	97.0663		11.5181	7.25718	22.291	11.5181	7.25718	22.291		0.952821	7.74397	21.637	0.952821	7.74397	21.637		L2	0.204442	6.06949	80.0319	262.716	L2	0.00606949	0.0800319	0.262716		0.0046606	0.0378786	0.105835
L5	9.07908	113.6	85.4004		11.8977	23.6972	9.39267	12.3288	26.8701	14.9666		1.0802	26.9201	8.02137	1.11934	30.5245	12.7816		L5	0.213772	21.2354	217.877	335.574	L5	0.0212354	0.217877	0.335574		0.00523615	0.14279	0.0597905
L12	10.0835	93.6499	63.2358		0	0	23.041	7.58654	0.471405	26.5874		0	0	14.5702	0.764989	0.44147	16.8127		L12	0.184424	45.1987	440.091	172.585	L12	0.0451987	0.440091	0.172585		0.004148	0.00239378	0.0911637

## Sheet: Asp Asn Glu
						%vac			%cytoplasme				Qvac			Qcytoplasme						µmol/l _ Vac				mM vac				SD Vac
	Asp	Asn	Glu			Asp	Asn	Glu	Asp	Asn	Glu		Asp	Asn	Glu	Asp	Asn	Glu			%vac	Asp	Asn	Glu		Asp	Asn	Glu		Asp	Asn	Glu
L0	710.14	290.491	913.551		L0	45	35	42.6667	55	65	57.3333		319.563	101.672	389.782	390.577	188.819	523.769		L0	0.354915	900.393	286.469	1098.24	L0	0.900393	0.286469	1.09824	0.867251	0.140061	0.0572937	0.207345
L2	590.125	253.065	694.882		L2	34.3333	54.6667	29.6667	65.6667	45.3333	70.3333		202.61	138.342	206.148	387.515	114.723	488.734		L2	0.430117	471.056	321.639	479.284	L2	0.471056	0.321639	0.479284	0.353163	0.353246	0.0612074	0.382843
L5	812.595	6112.43	828.387		L5	19	77	16	81	23	84		154.393	4706.57	132.542	658.202	1405.86	695.845		L5	0.472516	326.746	9960.65	280.502	L5	0.326746	9.96065	0.280502	0.139197	0.315646	1.37848	0.279893
L12	909.454	2646.34	1025.18		L12	47	71	41	53	29	59		427.443	1878.9	420.325	482.01	767.44	604.857		L12	0.54228	788.233	3464.82	775.106	L12	0.788233	3.46482	0.775106	0.376951	0.0316235	0.292802	0.0356477
						SD_Vac			SD_Cytoplasme				SD_Vac			SD_Cytoplasme						µmol/l _ Cytoplasme				mM cytoplasme				SD Cytoplasme
						Asp	Asn	Glu	Asp	Asn	Glu		Asp	Asn	Glu	Asp	Asn	Glu			%Cytoplasme	Asp	Asn	Glu		Asp	Asn	Glu		Asp	Asn	Glu
L0	710.14	290.491	913.551			8.64099	7	8.05536	8.64099	7	8.05536		49.7098	20.3344	73.5899	49.7098	20.3344	73.5899		L0	0.413607	944.32	456.519	1266.35	L0	0.94432	0.456519	1.26635		0.120186	0.0491636	0.177922
L2	590.125	253.065	694.882			25.7466	10.403	23.6972	25.7466	10.403	23.6972		151.937	26.3264	164.667	151.937	26.3264	164.667		L2	0.360126	1076.05	318.563	1357.12	L2	1.07605	0.318563	1.35712		0.4219	0.0731031	0.457249
L5	812.595	6112.43	828.387			18.3545	10.6562	15.9652	18.3545	10.6562	15.9652		149.148	651.356	132.254	149.148	651.356	132.254		L5	0.345307	1906.13	4071.33	2015.15	L5	1.90613	4.07133	2.01515		0.431928	1.88631	0.383004
L12	909.454	2646.34	1025.18			1.88562	6	1.88562	1.88562	6	1.88562		17.1488	158.781	19.331	17.1488	158.781	19.331		L12	0.294156	1638.62	2608.96	2056.25	L12	1.63862	2.60896	2.05625		0.0582985	0.539785	0.065717

## Sheet: GABA Gln Ser
NAF moyen avec manno						%vac			%cytoplasm				Qvac			Qcytoplasm						µmol/l _ Vac				mM vac				SD vacuole
	Gaba	Gln	Ser			Gaba	Gln	Ser	Gaba	Gln	Ser		Gaba	Gln	Ser	Gaba	Gln	Ser			%vac	Gaba	Gln	Ser		Gaba	Gln	Ser		Gaba	Gln	Ser
L0	523.289	517.663	302.636		L0	51	59.5	56.6667	49	40.5	43.3333		266.878	308.009	171.494	256.412	209.653	131.142		L0	0.354915	751.948	867.839	483.196	L0	0.751948	0.867839	0.483196		0.175454	0.488615	0.0648051
L2	352.929	360.403	250.309		L2	55.6667	54.6667	58.6667	44.3333	45.3333	41.3333		196.464	197.02	146.848	156.465	163.383	103.461		L2	0.430117	456.768	458.062	341.414	L2	0.456768	0.458062	0.341414		0.233081	0.0982744	0.0809641
L5	404.249	1302.17	320.391		L5	46	50	48	54	50	52		185.954	651.086	153.788	218.294	651.086	166.603		L5	0.472516	393.541	1377.91	325.465	L5	0.393541	1.37791	0.325465		0.171105	0.16535	0.115269
L12	418.636	945.578	362.422		L12	76	55	61	24	45	39		318.164	520.068	221.077	100.473	425.51	141.345		L12	0.54228	586.714	959.039	407.681	L12	0.586714	0.959039	0.407681		0.0540395	0.139497	0.0334165
						SD_Vac			SD_Cytoplasme				SD_Vac			SD_Cytoplasme						µmol/l _ Cytoplasme				mM cytoplasme				SD cytoplasme
						Gaba	Gln	Ser	Gaba	Gln	Ser		Gaba	Gln	Ser	Gaba	Gln	Ser			Cytoplasme	Gaba	Gln	Ser		Gaba	Gln	Ser		Gaba	Gln	Ser
L0	523.289	517.663	302.636		L0	11.9	33.5	7.6	11.9	33.5	7.6		62.2714	173.417	23.0003	62.2714	173.417	23.0003		L0	0.413607	619.941	506.891	317.07	L0	0.619941	0.506891	0.31707		0.150557	0.41928	0.0556092
L2	352.929	360.403	250.309		L2	28.4058	11.7284	13.9124	28.4058	11.7284	13.9124		100.252	42.2695	34.8241	100.252	42.2695	34.8241		L2	0.360126	434.473	453.681	287.291	L2	0.434473	0.453681	0.287291		0.278381	0.117374	0.0966996
L5	404.249	1302.17	320.391		L5	20	6	17	20	6	17		80.8498	78.1304	54.4664	80.8498	78.1304	54.4664		L5	0.345307	632.174	1885.53	482.478	L5	0.632174	1.88553	0.482478		0.234139	0.226263	0.157733
L12	418.636	945.578	362.422		L12	7	8	5	7	8	5		29.3045	75.6462	18.1211	29.3045	75.6462	18.1211		L12	0.294156	341.563	1446.55	480.51	L12	0.341563	1.44655	0.48051		0.0996226	0.257164	0.0616038

[truncated: 1 more sheets: Rutin Tomatine]
